# Supplementary material for: CAPRIN1 Is Required for Control of Viral Replication Complexes by Interferon Gamma
Source: mBio. 2023 Apr 13;14(3):e00172-23. doi: 10.1128/mbio.00172-23 (PMC10294620; doi:10.1128/mbio.00172-23)
Supplement: TABLE S1 [file mbio.00172-23-s0005.xlsx]

## Sheet: Sheet1
reference	Gene Symbol	Annotation	MWT(kDa)	Unique Mock	Total Mock	Unique Virus infected	Total Virus infected	Sum Intensity Mock	Sum Intensity Virus infected	lowest value	Mock	Virus infected
sp|P29341|PABP1_MOUSE	Pabpc1	Polyadenylate-binding protein 1 OS=Mus musculus GN=Pabpc1 PE=1 SV=2	70.63	8	8	16	27	260000	54000000	260000	1	207.692
sp|Q60865|CAPR1_MOUSE	Caprin1	Caprin-1 OS=Mus musculus GN=Caprin1 PE=1 SV=2	78.12	1	1	7	10	29000	2200000	29000	1	75.8621
sp|O70133|DHX9_MOUSE	Dhx9	ATP-dependent RNA helicase A OS=Mus musculus GN=Dhx9 PE=1 SV=2	149.38	7	8	21	31	100000	4500000	100000	1	45
sp|Q501J6|DDX17_MOUSE	Ddx17	Probable ATP-dependent RNA helicase DDX17 OS=Mus musculus GN=Ddx17 PE=1 SV=1	72.35	1	1	5	5	13000	420000	13000	1	32.3077
sp|P97855|G3BP1_MOUSE	G3bp1	Ras GTPase-activating protein-binding protein 1 OS=Mus musculus GN=G3bp1 PE=1 SV=1	51.8	2	2	5	8	24000	650000	24000	1	27.0833
sp|P20152|VIME_MOUSE	Vim	Vimentin OS=Mus musculus GN=Vim PE=1 SV=3	53.66	24	65	49	211	26000000	580000000	26000000	1	22.3077
sp|P16381|DDX3L_MOUSE	D1Pas1	Putative ATP-dependent RNA helicase Pl10 OS=Mus musculus GN=D1Pas1 PE=1 SV=1	73.1	5	6	9	13	90000	1300000	90000	1	14.4444
sp|Q9QUJ7|ACSL4_MOUSE	Acsl4	Long-chain-fatty-acid--CoA ligase 4 OS=Mus musculus GN=Acsl4 PE=1 SV=2	79.03	1	2	3	4	12000	120000	12000	1	10
sp|Q9D0E1|HNRPM_MOUSE	Hnrnpm	Heterogeneous nuclear ribonucleoprotein M OS=Mus musculus GN=Hnrnpm PE=1 SV=3	77.6	12	14	17	28	630000	4200000	630000	1	6.66667
tr|A2MY50|A2MY50_MOUSE		Anti-acid phosphatase variable light chain 11 (Fragment) OS=Mus musculus PE=2 SV=1	12.45	5	35	6	41	750000000	1500000000	750000000	1	2
sp|Q9WTI7|MYO1C_MOUSE	Myo1c	Unconventional myosin-Ic OS=Mus musculus GN=Myo1c PE=1 SV=2	121.87	1	1	14	24	12000	3100000	12000	1	258.333
sp|P61255|RL26_MOUSE	Rpl26	60S ribosomal protein L26 OS=Mus musculus GN=Rpl26 PE=1 SV=1	17.25	2	2	5	7	99000	18000000	99000	1	181.818
sp|Q8R0W0|EPIPL_MOUSE	Eppk1	Epiplakin OS=Mus musculus GN=Eppk1 PE=1 SV=2	724.22	1	1	1	3	5400	730000	5400	1	135.185
sp|P51410|RL9_MOUSE	Rpl9	60S ribosomal protein L9 OS=Mus musculus GN=Rpl9 PE=2 SV=2	21.87	1	1	3	4	6100	610000	6100	1	100
sp|O08528|HXK2_MOUSE	Hk2	Hexokinase-2 OS=Mus musculus GN=Hk2 PE=1 SV=1	102.47	1	1	2	2	10000	780000	10000	1	78
sp|P63276|RS17_MOUSE	Rps17	40S ribosomal protein S17 OS=Mus musculus GN=Rps17 PE=1 SV=2	15.51	2	2	2	6	5700	410000	5700	1	71.9298
sp|P62737|ACTA_MOUSE	Acta2	Actin, aortic smooth muscle OS=Mus musculus GN=Acta2 PE=1 SV=1	41.98	1	3	2	9	190000	13000000	190000	1	68.4211
sp|Q9QXS1|PLEC_MOUSE	Plec	Plectin OS=Mus musculus GN=Plec PE=1 SV=3	533.86	12	16	98	160	570000	37000000	570000	1	64.9123
sp|Q8BGH2|SAM50_MOUSE	Samm50	Sorting and assembly machinery component 50 homolog OS=Mus musculus GN=Samm50 PE=1 SV=1	51.83	1	2	3	6	5800	360000	5800	1	62.069
sp|Q9WV02|RBMX_MOUSE	Rbmx	RNA-binding motif protein, X chromosome OS=Mus musculus GN=Rbmx PE=1 SV=1	42.28	1	1	4	8	23000	1300000	23000	1	56.5217
sp|P97449|AMPN_MOUSE	Anpep	Aminopeptidase N OS=Mus musculus GN=Anpep PE=1 SV=4	109.58	1	1	9	11	17000	870000	17000	1	51.1765
sp|Q6NS46|RRP5_MOUSE	Pdcd11	Protein RRP5 homolog OS=Mus musculus GN=Pdcd11 PE=1 SV=2	207.65	1	1	6	10	10000	500000	10000	1	50
sp|P15331|PERI_MOUSE	Prph	Peripherin OS=Mus musculus GN=Prph PE=1 SV=2	54.23	2	3	3	13	1100000	53000000	1100000	1	48.1818
sp|P49312|ROA1_MOUSE	Hnrnpa1	Heterogeneous nuclear ribonucleoprotein A1 OS=Mus musculus GN=Hnrnpa1 PE=1 SV=2	34.18	3	4	11	19	65000	3100000	65000	1	47.6923
sp|Q8BVY0|RL1D1_MOUSE	Rsl1d1	Ribosomal L1 domain-containing protein 1 OS=Mus musculus GN=Rsl1d1 PE=1 SV=1	50.39	1	1	4	6	11000	480000	11000	1	43.6364
sp|P11103|PARP1_MOUSE	Parp1	Poly [ADP-ribose] polymerase 1 OS=Mus musculus GN=Parp1 PE=1 SV=3	113.03	1	1	4	4	4800	190000	4800	1	39.5833
sp|Q9CR57|RL14_MOUSE	Rpl14	60S ribosomal protein L14 OS=Mus musculus GN=Rpl14 PE=1 SV=3	23.55	1	3	3	7	180000	7000000	180000	1	38.8889
sp|P57776|EF1D_MOUSE	Eef1d	Elongation factor 1-delta OS=Mus musculus GN=Eef1d PE=1 SV=3	31.27	1	1	3	3	10000	370000	10000	1	37
IgG2a_bovine		heavy chain constant region [Bos taurus]	35.83	1	3	5	8	41000	1500000	41000	1	36.5854
sp|P13020|GELS_MOUSE	Gsn	Gelsolin OS=Mus musculus GN=Gsn PE=1 SV=3	85.89	3	4	15	23	140000	5000000	140000	1	35.7143
sp|Q61937|NPM_MOUSE	Npm1	Nucleophosmin OS=Mus musculus GN=Npm1 PE=1 SV=1	32.54	4	7	12	31	190000	6300000	190000	1	33.1579
sp|Q8BTM8|FLNA_MOUSE	Flna	Filamin-A OS=Mus musculus GN=Flna PE=1 SV=5	281.05	1	1	8	10	8200	270000	8200	1	32.9268
sp|Q9QZQ8|H2AY_MOUSE	H2afy	Core histone macro-H2A.1 OS=Mus musculus GN=H2afy PE=1 SV=3	39.71	1	1	3	5	15000	490000	15000	1	32.6667
sp|P55258|RAB8A_MOUSE	Rab8a	Ras-related protein Rab-8A OS=Mus musculus GN=Rab8a PE=1 SV=2	23.65	1	1	2	2	2000	59000	2000	1	29.5
sp|P06151|LDHA_MOUSE	Ldha	L-lactate dehydrogenase A chain OS=Mus musculus GN=Ldha PE=1 SV=3	36.48	1	1	4	4	16000	470000	16000	1	29.375
sp|P17225|PTBP1_MOUSE	Ptbp1	Polypyrimidine tract-binding protein 1 OS=Mus musculus GN=Ptbp1 PE=1 SV=2	56.44	2	4	8	15	58000	1700000	58000	1	29.3103
sp|Q920B9|SP16H_MOUSE	Supt16h	FACT complex subunit SPT16 OS=Mus musculus GN=Supt16h PE=1 SV=2	119.75	3	3	11	18	41000	1200000	41000	1	29.2683
sp|Q6PDM2|SRSF1_MOUSE	Srsf1	Serine/arginine-rich splicing factor 1 OS=Mus musculus GN=Srsf1 PE=1 SV=3	27.73	1	1	5	5	16000	460000	16000	1	28.75
sp|P62852|RS25_MOUSE	Rps25	40S ribosomal protein S25 OS=Mus musculus GN=Rps25 PE=1 SV=1	13.73	2	2	4	5	220000	5900000	220000	1	26.8182
sp|P62242|RS8_MOUSE	Rps8	40S ribosomal protein S8 OS=Mus musculus GN=Rps8 PE=1 SV=2	24.19	3	4	5	9	140000	3400000	140000	1	24.2857
sp|P08752|GNAI2_MOUSE	Gnai2	Guanine nucleotide-binding protein G(i) subunit alpha-2 OS=Mus musculus GN=Gnai2 PE=1 SV=5	40.46	1	1	5	6	28000	680000	28000	1	24.2857
sp|Q9ESX5|DKC1_MOUSE	Dkc1	H/ACA ribonucleoprotein complex subunit 4 OS=Mus musculus GN=Dkc1 PE=1 SV=4	57.37	1	2	6	6	12000	290000	12000	1	24.1667
sp|Q9WTM5|RUVB2_MOUSE	Ruvbl2	RuvB-like 2 OS=Mus musculus GN=Ruvbl2 PE=1 SV=3	51.08	1	1	4	4	8300	200000	8300	1	24.0964
sp|Q9JIK5|DDX21_MOUSE	Ddx21	Nucleolar RNA helicase 2 OS=Mus musculus GN=Ddx21 PE=1 SV=3	93.49	3	4	8	14	50000	1200000	50000	1	24
sp|Q9CZM2|RL15_MOUSE	Rpl15	60S ribosomal protein L15 OS=Mus musculus GN=Rpl15 PE=2 SV=4	24.13	2	2	6	11	96000	2300000	96000	1	23.9583
sp|P84104|SRSF3_MOUSE	Srsf3	Serine/arginine-rich splicing factor 3 OS=Mus musculus GN=Srsf3 PE=1 SV=1	19.32	2	3	3	4	76000	1700000	76000	1	22.3684
sp|P0C0S6|H2AZ_MOUSE	H2afz	Histone H2A.Z OS=Mus musculus GN=H2afz PE=1 SV=2	13.54	1	1	3	4	81000	1800000	81000	1	22.2222
sp|P62858|RS28_MOUSE	Rps28	40S ribosomal protein S28 OS=Mus musculus GN=Rps28 PE=1 SV=1	7.84	1	2	1	3	60000	1300000	60000	1	21.6667
IgG1_bovine		heavy chain constant region [Bos taurus]	35.83	1	1	4	5	51000	1100000	51000	1	21.5686
sp|O08749|DLDH_MOUSE	Dld	Dihydrolipoyl dehydrogenase, mitochondrial OS=Mus musculus GN=Dld PE=1 SV=2	54.24	1	1	1	3	5600	120000	5600	1	21.4286
sp|P35979|RL12_MOUSE	Rpl12	60S ribosomal protein L12 OS=Mus musculus GN=Rpl12 PE=1 SV=2	17.79	3	4	3	7	150000	3100000	150000	1	20.6667
sp|O88569|ROA2_MOUSE	Hnrnpa2b1	Heterogeneous nuclear ribonucleoproteins A2/B1 OS=Mus musculus GN=Hnrnpa2b1 PE=1 SV=2	37.38	4	10	14	31	420000	8300000	420000	1	19.7619
sp|Q1HFZ0|NSUN2_MOUSE	Nsun2	tRNA (cytosine(34)-C(5))-methyltransferase OS=Mus musculus GN=Nsun2 PE=1 SV=2	85.4	4	4	5	6	35000	690000	35000	1	19.7143
sp|Q8K310|MATR3_MOUSE	Matr3	Matrin-3 OS=Mus musculus GN=Matr3 PE=1 SV=1	94.57	3	4	10	15	31000	610000	31000	1	19.6774
sp|Q9EPU0|RENT1_MOUSE	Upf1	Regulator of nonsense transcripts 1 OS=Mus musculus GN=Upf1 PE=1 SV=2	123.89	1	1	5	5	12000	230000	12000	1	19.1667
sp|P35980|RL18_MOUSE	Rpl18	60S ribosomal protein L18 OS=Mus musculus GN=Rpl18 PE=1 SV=3	21.63	3	4	6	10	220000	4200000	220000	1	19.0909
sp|Q99020|ROAA_MOUSE	Hnrnpab	Heterogeneous nuclear ribonucleoprotein A/B OS=Mus musculus GN=Hnrnpab PE=1 SV=1	30.81	4	5	6	11	170000	3100000	170000	1	18.2353
sp|P84099|RL19_MOUSE	Rpl19	60S ribosomal protein L19 OS=Mus musculus GN=Rpl19 PE=1 SV=1	23.45	1	2	3	5	83000	1500000	83000	1	18.0723
sp|Q9Z204|HNRPC_MOUSE	Hnrnpc	Heterogeneous nuclear ribonucleoproteins C1/C2 OS=Mus musculus GN=Hnrnpc PE=1 SV=1	34.36	4	6	8	17	230000	4000000	230000	1	17.3913
sp|P17742|PPIA_MOUSE	Ppia	Peptidyl-prolyl cis-trans isomerase A OS=Mus musculus GN=Ppia PE=1 SV=2	17.96	1	1	2	2	9800	170000	9800	1	17.3469
sp|P80318|TCPG_MOUSE	Cct3	T-complex protein 1 subunit gamma OS=Mus musculus GN=Cct3 PE=1 SV=1	60.59	2	4	5	6	75000	1300000	75000	1	17.3333
sp|Q62426|CYTB_MOUSE	Cstb	Cystatin-B OS=Mus musculus GN=Cstb PE=1 SV=1	11.04	1	1	2	3	32000	540000	32000	1	16.875
sp|P61514|RL37A_MOUSE	Rpl37a	60S ribosomal protein L37a OS=Mus musculus GN=Rpl37a PE=1 SV=2	10.27	1	1	1	2	21000	350000	21000	1	16.6667
sp|P31001|DESM_MOUSE	Des	Desmin OS=Mus musculus GN=Des PE=1 SV=3	53.47	2	5	2	6	1700000	28000000	1700000	1	16.4706
sp|P63325|RS10_MOUSE	Rps10	40S ribosomal protein S10 OS=Mus musculus GN=Rps10 PE=1 SV=1	18.9	3	4	4	7	73000	1200000	73000	1	16.4384
sp|Q6ZWN5|RS9_MOUSE	Rps9	40S ribosomal protein S9 OS=Mus musculus GN=Rps9 PE=1 SV=3	22.58	4	5	8	13	210000	3400000	210000	1	16.1905
sp|C0HKE3|H2A1D_MOUSE	Hist1h2ad	Histone H2A type 1-D OS=Mus musculus GN=Hist1h2ad PE=1 SV=1	14.13	3	10	5	18	3200000	51000000	3200000	1	15.9375
sp|P14148|RL7_MOUSE	Rpl7	60S ribosomal protein L7 OS=Mus musculus GN=Rpl7 PE=1 SV=2	31.4	5	7	11	15	330000	5200000	330000	1	15.7576
sp|P61358|RL27_MOUSE	Rpl27	60S ribosomal protein L27 OS=Mus musculus GN=Rpl27 PE=1 SV=2	15.79	2	3	3	7	200000	3100000	200000	1	15.5
sp|P62754|RS6_MOUSE	Rps6	40S ribosomal protein S6 OS=Mus musculus GN=Rps6 PE=1 SV=1	28.66	3	6	8	14	370000	5700000	370000	1	15.4054
sp|Q61545|EWS_MOUSE	Ewsr1	RNA-binding protein EWS OS=Mus musculus GN=Ewsr1 PE=1 SV=2	68.42	1	1	2	3	6500	100000	6500	1	15.3846
sp|Q8BP67|RL24_MOUSE	Rpl24	60S ribosomal protein L24 OS=Mus musculus GN=Rpl24 PE=1 SV=2	17.77	2	2	3	4	72000	1100000	72000	1	15.2778
sp|P62900|RL31_MOUSE	Rpl31	60S ribosomal protein L31 OS=Mus musculus GN=Rpl31 PE=1 SV=1	14.45	2	2	4	6	100000	1500000	100000	1	15
sp|P70333|HNRH2_MOUSE	Hnrnph2	Heterogeneous nuclear ribonucleoprotein H2 OS=Mus musculus GN=Hnrnph2 PE=1 SV=1	49.25	1	1	1	2	5700	85000	5700	1	14.9123
sp|P62889|RL30_MOUSE	Rpl30	60S ribosomal protein L30 OS=Mus musculus GN=Rpl30 PE=1 SV=2	12.78	1	2	1	5	52000	760000	52000	1	14.6154
sp|P62996|TRA2B_MOUSE	Tra2b	Transformer-2 protein homolog beta OS=Mus musculus GN=Tra2b PE=1 SV=1	33.65	1	2	2	3	20000	290000	20000	1	14.5
sp|P62830|RL23_MOUSE	Rpl23	60S ribosomal protein L23 OS=Mus musculus GN=Rpl23 PE=1 SV=1	14.86	2	2	3	5	76000	1100000	76000	1	14.4737
sp|O09167|RL21_MOUSE	Rpl21	60S ribosomal protein L21 OS=Mus musculus GN=Rpl21 PE=1 SV=3	18.55	1	1	2	5	59000	850000	59000	1	14.4068
sp|O70251|EF1B_MOUSE	Eef1b	Elongation factor 1-beta OS=Mus musculus GN=Eef1b PE=1 SV=5	24.68	2	2	2	3	23000	330000	23000	1	14.3478
sp|P12970|RL7A_MOUSE	Rpl7a	60S ribosomal protein L7a OS=Mus musculus GN=Rpl7a PE=1 SV=2	29.96	6	7	9	13	410000	5800000	410000	1	14.1463
sp|P62281|RS11_MOUSE	Rps11	40S ribosomal protein S11 OS=Mus musculus GN=Rps11 PE=1 SV=3	18.42	2	2	4	5	130000	1800000	130000	1	13.8462
sp|Q00PI9|HNRL2_MOUSE	Hnrnpul2	Heterogeneous nuclear ribonucleoprotein U-like protein 2 OS=Mus musculus GN=Hnrnpul2 PE=1 SV=2	84.89	1	1	3	4	13000	180000	13000	1	13.8462
sp|Q9CPN8|IF2B3_MOUSE	Igf2bp3	Insulin-like growth factor 2 mRNA-binding protein 3 OS=Mus musculus GN=Igf2bp3 PE=1 SV=1	63.54	1	1	2	2	4300	59000	4300	1	13.7209
sp|P97351|RS3A_MOUSE	Rps3a	40S ribosomal protein S3a OS=Mus musculus GN=Rps3a PE=1 SV=3	29.87	3	5	8	15	190000	2600000	190000	1	13.6842
sp|P62702|RS4X_MOUSE	Rps4x	40S ribosomal protein S4, X isoform OS=Mus musculus GN=Rps4x PE=1 SV=2	29.58	5	6	10	15	300000	4100000	300000	1	13.6667
sp|Q62465|VAT1_MOUSE	Vat1	Synaptic vesicle membrane protein VAT-1 homolog OS=Mus musculus GN=Vat1 PE=1 SV=3	43.07	1	1	5	5	26000	350000	26000	1	13.4615
sp|P10630|IF4A2_MOUSE	Eif4a2	Eukaryotic initiation factor 4A-II OS=Mus musculus GN=Eif4a2 PE=1 SV=2	46.37	4	5	5	10	150000	2000000	150000	1	13.3333
sp|Q6DFW4|NOP58_MOUSE	Nop58	Nucleolar protein 58 OS=Mus musculus GN=Nop58 PE=1 SV=1	60.3	1	1	4	4	16000	210000	16000	1	13.125
sp|P40124|CAP1_MOUSE	Cap1	Adenylyl cyclase-associated protein 1 OS=Mus musculus GN=Cap1 PE=1 SV=4	51.53	1	1	2	2	6700	86000	6700	1	12.8358
sp|P47911|RL6_MOUSE	Rpl6	60S ribosomal protein L6 OS=Mus musculus GN=Rpl6 PE=1 SV=3	33.49	6	10	11	19	600000	7700000	600000	1	12.8333
sp|Q64012|RALY_MOUSE	Raly	RNA-binding protein Raly OS=Mus musculus GN=Raly PE=1 SV=3	33.17	2	2	3	4	35000	440000	35000	1	12.5714
sp|Q9CZX8|RS19_MOUSE	Rps19	40S ribosomal protein S19 OS=Mus musculus GN=Rps19 PE=1 SV=3	16.08	4	6	6	8	140000	1700000	140000	1	12.1429
sp|P60867|RS20_MOUSE	Rps20	40S ribosomal protein S20 OS=Mus musculus GN=Rps20 PE=1 SV=1	13.36	3	3	3	6	190000	2300000	190000	1	12.1053
sp|P46660|AINX_MOUSE	Ina	Alpha-internexin OS=Mus musculus GN=Ina PE=1 SV=3	55.35	1	3	4	7	2000000	24000000	2000000	1	12
sp|P62806|H4_MOUSE	Hist1h4a	Histone H4 OS=Mus musculus GN=Hist1h4a PE=1 SV=2	11.36	5	33	8	46	16000000	190000000	16000000	1	11.875
sp|Q91VC3|IF4A3_MOUSE	Eif4a3	Eukaryotic initiation factor 4A-III OS=Mus musculus GN=Eif4a3 PE=1 SV=3	46.81	1	1	3	5	32000	380000	32000	1	11.875
sp|Q9CQV8|1433B_MOUSE	Ywhab	14-3-3 protein beta/alpha OS=Mus musculus GN=Ywhab PE=1 SV=3	28.07	1	1	2	3	16000	190000	16000	1	11.875
sp|P47962|RL5_MOUSE	Rpl5	60S ribosomal protein L5 OS=Mus musculus GN=Rpl5 PE=1 SV=3	34.38	1	1	1	2	33000	390000	33000	1	11.8182
sp|E9Q634|MYO1E_MOUSE	Myo1e	Unconventional myosin-Ie OS=Mus musculus GN=Myo1e PE=1 SV=1	126.74	2	2	21	33	400000	4700000	400000	1	11.75
sp|P27659|RL3_MOUSE	Rpl3	60S ribosomal protein L3 OS=Mus musculus GN=Rpl3 PE=1 SV=3	46.08	5	8	8	17	520000	6000000	520000	1	11.5385
sp|Q9CXY6|ILF2_MOUSE	Ilf2	Interleukin enhancer-binding factor 2 OS=Mus musculus GN=Ilf2 PE=1 SV=1	43.04	1	1	1	2	5400	61000	5400	1	11.2963
sp|P01661|KV3A9_MOUSE		Ig kappa chain V-III region MOPC 63 OS=Mus musculus PE=1 SV=1	14.28	1	2	1	2	24000	270000	24000	1	11.25
sp|Q6ZWV7|RL35_MOUSE	Rpl35	60S ribosomal protein L35 OS=Mus musculus GN=Rpl35 PE=1 SV=1	14.54	1	1	2	4	98000	1100000	98000	1	11.2245
tr|Q3UMT8|Q3UMT8_MOUSE	Hnrnpr	Putative uncharacterized protein OS=Mus musculus GN=Hnrnpr PE=2 SV=1	70.87	1	1	2	3	19000	210000	19000	1	11.0526
sp|Q8BVE3|VATH_MOUSE	Atp6v1h	V-type proton ATPase subunit H OS=Mus musculus GN=Atp6v1h PE=1 SV=1	55.82	3	4	4	5	43000	470000	43000	1	10.9302
sp|P68433|H31_MOUSE	Hist1h3a	Histone H3.1 OS=Mus musculus GN=Hist1h3a PE=1 SV=2	15.39	3	8	6	13	3700000	40000000	3700000	1	10.8108
sp|P53026|RL10A_MOUSE	Rpl10a	60S ribosomal protein L10a OS=Mus musculus GN=Rpl10a PE=1 SV=3	24.9	3	3	5	7	150000	1600000	150000	1	10.6667
sp|P62192|PRS4_MOUSE	Psmc1	26S protease regulatory subunit 4 OS=Mus musculus GN=Psmc1 PE=1 SV=1	49.15	2	2	5	8	30000	320000	30000	1	10.6667
sp|Q8CGP1|H2B1K_MOUSE	Hist1h2bk	Histone H2B type 1-K OS=Mus musculus GN=Hist1h2bk PE=1 SV=3	13.91	5	30	9	39	8400000	89000000	8400000	1	10.5952
sp|Q9CXW4|RL11_MOUSE	Rpl11	60S ribosomal protein L11 OS=Mus musculus GN=Rpl11 PE=1 SV=4	20.24	1	1	1	2	71000	750000	71000	1	10.5634
sp|P47963|RL13_MOUSE	Rpl13	60S ribosomal protein L13 OS=Mus musculus GN=Rpl13 PE=1 SV=3	24.29	5	8	7	15	570000	6000000	570000	1	10.5263
sp|P80315|TCPD_MOUSE	Cct4	T-complex protein 1 subunit delta OS=Mus musculus GN=Cct4 PE=1 SV=3	58.03	2	2	4	4	24000	250000	24000	1	10.4167
sp|P14206|RSSA_MOUSE	Rpsa	40S ribosomal protein SA OS=Mus musculus GN=Rpsa PE=1 SV=4	32.82	4	5	6	10	260000	2700000	260000	1	10.3846
sp|Q9CRB9|MIC19_MOUSE	Chchd3	MICOS complex subunit Mic19 OS=Mus musculus GN=Chchd3 PE=1 SV=1	26.32	1	1	1	2	29000	300000	29000	1	10.3448
sp|Q9EQU5|SET_MOUSE	Set	Protein SET OS=Mus musculus GN=Set PE=1 SV=1	33.36	1	1	1	2	6900	71000	6900	1	10.2899
sp|P27641|XRCC5_MOUSE	Xrcc5	X-ray repair cross-complementing protein 5 OS=Mus musculus GN=Xrcc5 PE=1 SV=4	83	8	11	14	23	320000	3200000	320000	1	10
sp|P42208|SEPT2_MOUSE	44441	Septin-2 OS=Mus musculus GN=Sept2 PE=1 SV=2	41.5	1	1	2	2	4100	41000	4100	1	10
sp|Q922K7|NOP2_MOUSE	Nop2	Probable 28S rRNA (cytosine-C(5))-methyltransferase OS=Mus musculus GN=Nop2 PE=1 SV=1	86.7	1	1	4	5	36000	350000	36000	1	9.72222
sp|Q9WTX5|SKP1_MOUSE	Skp1	S-phase kinase-associated protein 1 OS=Mus musculus GN=Skp1 PE=1 SV=3	18.66	1	1	1	1	25000	240000	25000	1	9.6
sp|Q91ZW3|SMCA5_MOUSE	Smarca5	SWI/SNF-related matrix-associated actin-dependent regulator of chromatin subfamily A member 5 OS=Mus musculus GN=Smarca5 PE=1 SV=1	121.55	2	2	4	4	22000	210000	22000	1	9.54545
sp|Q9Z2X1|HNRPF_MOUSE	Hnrnpf	Heterogeneous nuclear ribonucleoprotein F OS=Mus musculus GN=Hnrnpf PE=1 SV=3	45.7	2	5	4	7	310000	2900000	310000	1	9.35484
sp|Q04750|TOP1_MOUSE	Top1	DNA topoisomerase 1 OS=Mus musculus GN=Top1 PE=1 SV=2	90.82	2	2	3	3	35000	320000	35000	1	9.14286
sp|P23506|PIMT_MOUSE	Pcmt1	Protein-L-isoaspartate(D-aspartate) O-methyltransferase OS=Mus musculus GN=Pcmt1 PE=1 SV=3	24.62	3	3	6	9	110000	1000000	110000	1	9.09091
sp|P97370|AT1B3_MOUSE	Atp1b3	Sodium/potassium-transporting ATPase subunit beta-3 OS=Mus musculus GN=Atp1b3 PE=1 SV=1	31.76	1	1	1	2	9000	81000	9000	1	9
sp|Q80WJ7|LYRIC_MOUSE	Mtdh	Protein LYRIC OS=Mus musculus GN=Mtdh PE=1 SV=1	63.81	1	1	3	3	18000	160000	18000	1	8.88889
sp|P60710|ACTB_MOUSE	Actb	Actin, cytoplasmic 1 OS=Mus musculus GN=Actb PE=1 SV=1	41.71	13	81	22	130	35000000	310000000	35000000	1	8.85714
sp|P60335|PCBP1_MOUSE	Pcbp1	Poly(rC)-binding protein 1 OS=Mus musculus GN=Pcbp1 PE=1 SV=1	37.47	1	1	2	3	17000	150000	17000	1	8.82353
sp|P17182|ENOA_MOUSE	Eno1	Alpha-enolase OS=Mus musculus GN=Eno1 PE=1 SV=3	47.11	5	6	10	14	230000	2000000	230000	1	8.69565
sp|P58252|EF2_MOUSE	Eef2	Elongation factor 2 OS=Mus musculus GN=Eef2 PE=1 SV=2	95.25	4	5	8	10	82000	710000	82000	1	8.65854
tr|Q8R5L1|Q8R5L1_MOUSE	C1qbp	Complement component 1 Q subcomponent-binding protein, mitochondrial OS=Mus musculus GN=C1qbp PE=1 SV=1	31.01	1	1	1	2	22000	190000	22000	1	8.63636
sp|P62960|YBOX1_MOUSE	Ybx1	Nuclease-sensitive element-binding protein 1 OS=Mus musculus GN=Ybx1 PE=1 SV=3	35.71	2	3	4	7	140000	1200000	140000	1	8.57143
tr|Q3UJB0|Q3UJB0_MOUSE	Sf3b2	Putative uncharacterized protein OS=Mus musculus GN=Sf3b2 PE=1 SV=1	98.14	1	1	3	4	13000	110000	13000	1	8.46154
sp|P61979|HNRPK_MOUSE	Hnrnpk	Heterogeneous nuclear ribonucleoprotein K OS=Mus musculus GN=Hnrnpk PE=1 SV=1	50.94	5	8	9	18	440000	3700000	440000	1	8.40909
sp|P01669|KV3AH_MOUSE		Ig kappa chain V-III region PC 7769 OS=Mus musculus PE=1 SV=1	12	2	6	2	12	1200000	10000000	1200000	1	8.33333
sp|Q8CAQ8|MIC60_MOUSE	Immt	MICOS complex subunit Mic60 OS=Mus musculus GN=Immt PE=1 SV=1	83.85	10	13	17	31	420000	3500000	420000	1	8.33333
sp|P18760|COF1_MOUSE	Cfl1	Cofilin-1 OS=Mus musculus GN=Cfl1 PE=1 SV=3	18.55	4	7	5	13	350000	2900000	350000	1	8.28571
sp|P57780|ACTN4_MOUSE	Actn4	Alpha-actinin-4 OS=Mus musculus GN=Actn4 PE=1 SV=1	104.91	2	2	2	3	17000	140000	17000	1	8.23529
sp|Q7TPV4|MBB1A_MOUSE	Mybbp1a	Myb-binding protein 1A OS=Mus musculus GN=Mybbp1a PE=1 SV=2	151.94	10	13	23	33	440000	3600000	440000	1	8.18182
sp|P25444|RS2_MOUSE	Rps2	40S ribosomal protein S2 OS=Mus musculus GN=Rps2 PE=1 SV=3	31.21	7	11	7	15	600000	4900000	600000	1	8.16667
sp|O35737|HNRH1_MOUSE	Hnrnph1	Heterogeneous nuclear ribonucleoprotein H OS=Mus musculus GN=Hnrnph1 PE=1 SV=3	49.17	3	4	5	7	270000	2200000	270000	1	8.14815
sp|Q7TNV0|DEK_MOUSE	Dek	Protein DEK OS=Mus musculus GN=Dek PE=1 SV=1	43.13	1	1	1	2	15000	120000	15000	1	8
sp|P49718|MCM5_MOUSE	Mcm5	DNA replication licensing factor MCM5 OS=Mus musculus GN=Mcm5 PE=1 SV=1	82.29	2	2	3	4	33000	260000	33000	1	7.87879
sp|P62751|RL23A_MOUSE	Rpl23a	60S ribosomal protein L23a OS=Mus musculus GN=Rpl23a PE=1 SV=1	17.68	4	4	6	9	230000	1800000	230000	1	7.82609
sp|Q99L45|IF2B_MOUSE	Eif2s2	Eukaryotic translation initiation factor 2 subunit 2 OS=Mus musculus GN=Eif2s2 PE=1 SV=1	38.07	2	2	2	3	23000	180000	23000	1	7.82609
sp|Q8BG05|ROA3_MOUSE	Hnrnpa3	Heterogeneous nuclear ribonucleoprotein A3 OS=Mus musculus GN=Hnrnpa3 PE=1 SV=1	39.63	7	11	10	23	760000	5900000	760000	1	7.76316
tr|Q1WWK3|Q1WWK3_MOUSE	Hist1h1b	Hist1h1b protein (Fragment) OS=Mus musculus GN=Hist1h1b PE=2 SV=1	22.43	1	1	1	2	83000	640000	83000	1	7.71084
sp|Q8VEK3|HNRPU_MOUSE	Hnrnpu	Heterogeneous nuclear ribonucleoprotein U OS=Mus musculus GN=Hnrnpu PE=1 SV=1	87.86	10	20	14	26	1300000	10000000	1300000	1	7.69231
sp|P62855|RS26_MOUSE	Rps26	40S ribosomal protein S26 OS=Mus musculus GN=Rps26 PE=1 SV=3	13.01	2	3	2	4	170000	1300000	170000	1	7.64706
sp|P47955|RLA1_MOUSE	Rplp1	60S acidic ribosomal protein P1 OS=Mus musculus GN=Rplp1 PE=1 SV=1	11.47	1	1	1	1	15000	110000	15000	1	7.33333
sp|P09405|NUCL_MOUSE	Ncl	Nucleolin OS=Mus musculus GN=Ncl PE=1 SV=2	76.68	18	36	24	51	3900000	28000000	3900000	1	7.17949
sp|Q8BSY0|ASPH_MOUSE	Asph	Aspartyl/asparaginyl beta-hydroxylase OS=Mus musculus GN=Asph PE=1 SV=1	82.99	1	1	1	1	3900	28000	3900	1	7.17949
sp|Q8BMS1|ECHA_MOUSE	Hadha	Trifunctional enzyme subunit alpha, mitochondrial OS=Mus musculus GN=Hadha PE=1 SV=1	82.62	8	9	6	8	210000	1500000	210000	1	7.14286
sp|O70503|DHB12_MOUSE	Hsd17b12	Very-long-chain 3-oxoacyl-CoA reductase OS=Mus musculus GN=Hsd17b12 PE=1 SV=1	34.72	2	2	2	3	31000	220000	31000	1	7.09677
sp|Q6ZWX6|IF2A_MOUSE	Eif2s1	Eukaryotic translation initiation factor 2 subunit 1 OS=Mus musculus GN=Eif2s1 PE=1 SV=3	36.09	3	3	3	4	56000	390000	56000	1	6.96429
sp|Q9D8E6|RL4_MOUSE	Rpl4	60S ribosomal protein L4 OS=Mus musculus GN=Rpl4 PE=1 SV=3	47.12	9	11	11	17	880000	6100000	880000	1	6.93182
sp|Q9DB77|QCR2_MOUSE	Uqcrc2	Cytochrome b-c1 complex subunit 2, mitochondrial OS=Mus musculus GN=Uqcrc2 PE=1 SV=1	48.21	6	10	5	8	520000	3600000	520000	1	6.92308
sp|Q8JZQ9|EIF3B_MOUSE	Eif3b	Eukaryotic translation initiation factor 3 subunit B OS=Mus musculus GN=Eif3b PE=1 SV=1	91.31	1	1	2	2	8400	58000	8400	1	6.90476
sp|Q8R081|HNRPL_MOUSE	Hnrnpl	Heterogeneous nuclear ribonucleoprotein L OS=Mus musculus GN=Hnrnpl PE=1 SV=2	63.92	2	7	6	10	98000	670000	98000	1	6.83673
sp|P14869|RLA0_MOUSE	Rplp0	60S acidic ribosomal protein P0 OS=Mus musculus GN=Rplp0 PE=1 SV=3	34.19	9	14	8	15	1000000	6800000	1000000	1	6.8
sp|P62264|RS14_MOUSE	Rps14	40S ribosomal protein S14 OS=Mus musculus GN=Rps14 PE=1 SV=3	16.26	1	2	5	7	310000	2100000	310000	1	6.77419
sp|P43276|H15_MOUSE	Hist1h1b	Histone H1.5 OS=Mus musculus GN=Hist1h1b PE=1 SV=2	22.56	5	7	7	11	1800000	12000000	1800000	1	6.66667
sp|P23475|XRCC6_MOUSE	Xrcc6	X-ray repair cross-complementing protein 6 OS=Mus musculus GN=Xrcc6 PE=1 SV=5	69.44	5	8	11	16	210000	1400000	210000	1	6.66667
sp|Q9D880|TIM50_MOUSE	Timm50	Mitochondrial import inner membrane translocase subunit TIM50 OS=Mus musculus GN=Timm50 PE=1 SV=1	39.75	1	1	2	3	18000	120000	18000	1	6.66667
sp|Q61233|PLSL_MOUSE	Lcp1	Plastin-2 OS=Mus musculus GN=Lcp1 PE=1 SV=4	70.1	4	5	6	8	120000	790000	120000	1	6.58333
sp|Q8BGY2|IF5A2_MOUSE	Eif5a2	Eukaryotic translation initiation factor 5A-2 OS=Mus musculus GN=Eif5a2 PE=1 SV=3	16.78	1	2	2	3	32000	210000	32000	1	6.5625
sp|P62270|RS18_MOUSE	Rps18	40S ribosomal protein S18 OS=Mus musculus GN=Rps18 PE=1 SV=3	17.71	4	9	6	13	690000	4500000	690000	1	6.52174
sp|P48036|ANXA5_MOUSE	Anxa5	Annexin A5 OS=Mus musculus GN=Anxa5 PE=1 SV=1	35.73	2	2	2	2	15000	97000	15000	1	6.46667
sp|Q60930|VDAC2_MOUSE	Vdac2	Voltage-dependent anion-selective channel protein 2 OS=Mus musculus GN=Vdac2 PE=1 SV=2	31.71	3	3	5	7	110000	710000	110000	1	6.45455
sp|Q8BFR5|EFTU_MOUSE	Tufm	Elongation factor Tu, mitochondrial OS=Mus musculus GN=Tufm PE=1 SV=1	49.48	2	2	3	4	59000	380000	59000	1	6.44068
sp|Q9DBJ1|PGAM1_MOUSE	Pgam1	Phosphoglycerate mutase 1 OS=Mus musculus GN=Pgam1 PE=1 SV=3	28.81	2	3	3	6	65000	410000	65000	1	6.30769
sp|P62962|PROF1_MOUSE	Pfn1	Profilin-1 OS=Mus musculus GN=Pfn1 PE=1 SV=2	14.95	1	2	2	2	13000	82000	13000	1	6.30769
sp|Q99KV1|DJB11_MOUSE	Dnajb11	DnaJ homolog subfamily B member 11 OS=Mus musculus GN=Dnajb11 PE=1 SV=1	40.53	1	1	2	2	24000	150000	24000	1	6.25
sp|O55143|AT2A2_MOUSE	Atp2a2	Sarcoplasmic/endoplasmic reticulum calcium ATPase 2 OS=Mus musculus GN=Atp2a2 PE=1 SV=2	114.78	1	1	3	3	16000	100000	16000	1	6.25
sp|P67984|RL22_MOUSE	Rpl22	60S ribosomal protein L22 OS=Mus musculus GN=Rpl22 PE=1 SV=2	14.75	2	3	2	4	210000	1300000	210000	1	6.19048
sp|Q6ZWU9|RS27_MOUSE	Rps27	40S ribosomal protein S27 OS=Mus musculus GN=Rps27 PE=1 SV=3	9.45	1	3	2	5	180000	1100000	180000	1	6.11111
sp|O08583|THOC4_MOUSE	Alyref	THO complex subunit 4 OS=Mus musculus GN=Alyref PE=1 SV=3	26.92	1	1	1	1	11000	67000	11000	1	6.09091
sp|Q8BL97|SRSF7_MOUSE	Srsf7	Serine/arginine-rich splicing factor 7 OS=Mus musculus GN=Srsf7 PE=1 SV=1	30.8	1	1	1	1	23000	140000	23000	1	6.08696
sp|P17156|HSP72_MOUSE	Hspa2	Heat shock-related 70 kDa protein 2 OS=Mus musculus GN=Hspa2 PE=1 SV=2	69.6	5	8	6	11	2000000	12000000	2000000	1	6
sp|P68373|TBA1C_MOUSE	Tuba1c	Tubulin alpha-1C chain OS=Mus musculus GN=Tuba1c PE=1 SV=1	49.88	1	1	2	3	45000	270000	45000	1	6
sp|P08030|APT_MOUSE	Aprt	Adenine phosphoribosyltransferase OS=Mus musculus GN=Aprt PE=1 SV=2	19.71	1	1	2	2	11000	66000	11000	1	6
sp|Q925E7|2ABD_MOUSE	Ppp2r2d	Serine/threonine-protein phosphatase 2A 55 kDa regulatory subunit B delta isoform OS=Mus musculus GN=Ppp2r2d PE=1 SV=1	51.92	1	1	1	2	2200	13000	2200	1	5.90909
sp|Q99LF4|RTCB_MOUSE	Rtcb	tRNA-splicing ligase RtcB homolog OS=Mus musculus GN=Rtcb PE=1 SV=1	55.21	2	2	3	4	29000	170000	29000	1	5.86207
sp|P29758|OAT_MOUSE	Oat	Ornithine aminotransferase, mitochondrial OS=Mus musculus GN=Oat PE=1 SV=1	48.32	3	3	2	3	19000	110000	19000	1	5.78947
sp|Q91VR2|ATPG_MOUSE	Atp5c1	ATP synthase subunit gamma, mitochondrial OS=Mus musculus GN=Atp5c1 PE=1 SV=1	32.87	5	5	6	6	260000	1500000	260000	1	5.76923
sp|P70372|ELAV1_MOUSE	Elavl1	ELAV-like protein 1 OS=Mus musculus GN=Elavl1 PE=1 SV=2	36.15	1	2	1	2	42000	240000	42000	1	5.71429
sp|Q921H8|THIKA_MOUSE	Acaa1a	3-ketoacyl-CoA thiolase A, peroxisomal OS=Mus musculus GN=Acaa1a PE=1 SV=1	43.93	4	4	5	5	28000	160000	28000	1	5.71429
sp|Q7TMK9|HNRPQ_MOUSE	Syncrip	Heterogeneous nuclear ribonucleoprotein Q OS=Mus musculus GN=Syncrip PE=1 SV=2	69.59	3	5	6	7	180000	990000	180000	1	5.5
sp|P07901|HS90A_MOUSE	Hsp90aa1	Heat shock protein HSP 90-alpha OS=Mus musculus GN=Hsp90aa1 PE=1 SV=4	84.73	6	7	10	13	240000	1300000	240000	1	5.41667
sp|P62849|RS24_MOUSE	Rps24	40S ribosomal protein S24 OS=Mus musculus GN=Rps24 PE=1 SV=1	15.41	2	7	4	10	260000	1400000	260000	1	5.38462
sp|Q8BH04|PCKGM_MOUSE	Pck2	Phosphoenolpyruvate carboxykinase [GTP], mitochondrial OS=Mus musculus GN=Pck2 PE=1 SV=1	70.48	1	1	1	1	6700	36000	6700	1	5.37313
sp|P06745|G6PI_MOUSE	Gpi	Glucose-6-phosphate isomerase OS=Mus musculus GN=Gpi PE=1 SV=4	62.73	1	1	2	2	11000	59000	11000	1	5.36364
sp|P43277|H13_MOUSE	Hist1h1d	Histone H1.3 OS=Mus musculus GN=Hist1h1d PE=1 SV=2	22.09	6	10	9	16	5500000	29000000	5500000	1	5.27273
sp|O89079|COPE_MOUSE	Cope	Coatomer subunit epsilon OS=Mus musculus GN=Cope PE=1 SV=3	34.55	2	2	3	4	21000	110000	21000	1	5.2381
sp|P07356|ANXA2_MOUSE	Anxa2	Annexin A2 OS=Mus musculus GN=Anxa2 PE=1 SV=2	38.65	1	2	2	2	23000	120000	23000	1	5.21739
sp|Q8C2Q3|RBM14_MOUSE	Rbm14	RNA-binding protein 14 OS=Mus musculus GN=Rbm14 PE=1 SV=1	69.41	3	5	5	6	140000	730000	140000	1	5.21429
sp|Q9JJI8|RL38_MOUSE	Rpl38	60S ribosomal protein L38 OS=Mus musculus GN=Rpl38 PE=1 SV=3	8.2	1	3	2	6	140000	730000	140000	1	5.21429
sp|Q9CY50|SSRA_MOUSE	Ssr1	Translocon-associated protein subunit alpha OS=Mus musculus GN=Ssr1 PE=1 SV=1	32.05	2	2	2	3	56000	290000	56000	1	5.17857
sp|Q9D8N0|EF1G_MOUSE	Eef1g	Elongation factor 1-gamma OS=Mus musculus GN=Eef1g PE=1 SV=3	50.03	4	4	4	6	140000	710000	140000	1	5.07143
sp|Q9CPR4|RL17_MOUSE	Rpl17	60S ribosomal protein L17 OS=Mus musculus GN=Rpl17 PE=1 SV=3	21.41	1	1	2	2	150000	750000	150000	1	5
sp|Q6ZWV3|RL10_MOUSE	Rpl10	60S ribosomal protein L10 OS=Mus musculus GN=Rpl10 PE=1 SV=3	24.59	1	3	3	6	58000	290000	58000	1	5
sp|P61982|1433G_MOUSE	Ywhag	14-3-3 protein gamma OS=Mus musculus GN=Ywhag PE=1 SV=2	28.28	3	4	4	6	130000	640000	130000	1	4.92308
sp|O89053|COR1A_MOUSE	Coro1a	Coronin-1A OS=Mus musculus GN=Coro1a PE=1 SV=5	50.96	2	2	3	3	31000	150000	31000	1	4.83871
sp|P10126|EF1A1_MOUSE	Eef1a1	Elongation factor 1-alpha 1 OS=Mus musculus GN=Eef1a1 PE=1 SV=3	50.08	8	23	11	30	2900000	14000000	2900000	1	4.82759
tr|A0A140T8N3|A0A140T8N3_MOUSE	Igkv13-84	Immunoglobulin kappa chain variable 13-84 (Fragment) OS=Mus musculus GN=Igkv13-84 PE=4 SV=2	12.61	1	2	1	2	190000	910000	190000	1	4.78947
sp|P11983|TCPA_MOUSE	Tcp1	T-complex protein 1 subunit alpha OS=Mus musculus GN=Tcp1 PE=1 SV=3	60.41	7	10	9	11	200000	950000	200000	1	4.75
sp|P53986|MOT1_MOUSE	Slc16a1	Monocarboxylate transporter 1 OS=Mus musculus GN=Slc16a1 PE=1 SV=1	53.23	1	1	2	2	17000	80000	17000	1	4.70588
sp|Q99ME9|NOG1_MOUSE	Gtpbp4	Nucleolar GTP-binding protein 1 OS=Mus musculus GN=Gtpbp4 PE=1 SV=3	74.07	1	1	1	1	12000	56000	12000	1	4.66667
sp|Q9D1R9|RL34_MOUSE	Rpl34	60S ribosomal protein L34 OS=Mus musculus GN=Rpl34 PE=1 SV=2	13.28	1	2	1	2	140000	650000	140000	1	4.64286
sp|Q9CY64|BIEA_MOUSE	Blvra	Biliverdin reductase A OS=Mus musculus GN=Blvra PE=1 SV=1	33.5	1	1	2	2	24000	110000	24000	1	4.58333
sp|P17918|PCNA_MOUSE	Pcna	Proliferating cell nuclear antigen OS=Mus musculus GN=Pcna PE=1 SV=2	28.77	2	3	6	8	210000	950000	210000	1	4.52381
sp|O35286|DHX15_MOUSE	Dhx15	Pre-mRNA-splicing factor ATP-dependent RNA helicase DHX15 OS=Mus musculus GN=Dhx15 PE=1 SV=2	90.95	4	4	3	4	73000	330000	73000	1	4.52055
sp|Q9D2G2|ODO2_MOUSE	Dlst	Dihydrolipoyllysine-residue succinyltransferase component of 2-oxoglutarate dehydrogenase complex, mitochondrial OS=Mus musculus GN=Dlst PE=1 SV=1	48.96	2	2	1	3	31000	140000	31000	1	4.51613
sp|Q8C0C7|SYFA_MOUSE	Farsa	Phenylalanine--tRNA ligase alpha subunit OS=Mus musculus GN=Farsa PE=1 SV=1	57.56	3	3	5	7	61000	270000	61000	1	4.42623
sp|Q6KAU8|A16L2_MOUSE	Atg16l2	Autophagy-related protein 16-2 OS=Mus musculus GN=Atg16l2 PE=2 SV=2	69.2	8	10	6	11	890000	3900000	890000	1	4.38202
sp|P05064|ALDOA_MOUSE	Aldoa	Fructose-bisphosphate aldolase A OS=Mus musculus GN=Aldoa PE=1 SV=2	39.33	1	1	3	4	64000	280000	64000	1	4.375
sp|P62983|RS27A_MOUSE	Rps27a	Ubiquitin-40S ribosomal protein S27a OS=Mus musculus GN=Rps27a PE=1 SV=2	17.94	3	4	4	7	600000	2600000	600000	1	4.33333
sp|P63017|HSP7C_MOUSE	Hspa8	Heat shock cognate 71 kDa protein OS=Mus musculus GN=Hspa8 PE=1 SV=1	70.83	18	47	23	67	9300000	40000000	9300000	1	4.30108
sp|P19253|RL13A_MOUSE	Rpl13a	60S ribosomal protein L13a OS=Mus musculus GN=Rpl13a PE=1 SV=4	23.45	1	3	5	6	490000	2100000	490000	1	4.28571
sp|Q9CPX6|ATG3_MOUSE	Atg3	Ubiquitin-like-conjugating enzyme ATG3 OS=Mus musculus GN=Atg3 PE=1 SV=1	35.77	5	5	5	5	150000	640000	150000	1	4.26667
sp|P60843|IF4A1_MOUSE	Eif4a1	Eukaryotic initiation factor 4A-I OS=Mus musculus GN=Eif4a1 PE=1 SV=1	46.12	3	4	4	5	210000	880000	210000	1	4.19048
sp|Q68FD5|CLH1_MOUSE	Cltc	Clathrin heavy chain 1 OS=Mus musculus GN=Cltc PE=1 SV=3	191.43	13	16	18	23	530000	2200000	530000	1	4.15094
sp|Q60597|ODO1_MOUSE	Ogdh	2-oxoglutarate dehydrogenase, mitochondrial OS=Mus musculus GN=Ogdh PE=1 SV=3	116.37	1	2	2	3	6100	25000	6100	1	4.09836
sp|P43274|H14_MOUSE	Hist1h1e	Histone H1.4 OS=Mus musculus GN=Hist1h1e PE=1 SV=2	21.96	2	3	2	4	790000	3200000	790000	1	4.05063
sp|P60122|RUVB1_MOUSE	Ruvbl1	RuvB-like 1 OS=Mus musculus GN=Ruvbl1 PE=1 SV=1	50.18	4	4	5	5	60000	240000	60000	1	4
sp|P28658|ATX10_MOUSE	Atxn10	Ataxin-10 OS=Mus musculus GN=Atxn10 PE=1 SV=2	53.67	2	3	4	5	50000	200000	50000	1	4
sp|P63168|DYL1_MOUSE	Dynll1	Dynein light chain 1, cytoplasmic OS=Mus musculus GN=Dynll1 PE=1 SV=1	10.36	1	1	2	2	45000	180000	45000	1	4
sp|Q9DB20|ATPO_MOUSE	Atp5o	ATP synthase subunit O, mitochondrial OS=Mus musculus GN=Atp5o PE=1 SV=1	23.35	3	3	4	4	76000	300000	76000	1	3.94737
sp|Q61838|PZP_MOUSE	Pzp	Pregnancy zone protein OS=Mus musculus GN=Pzp PE=1 SV=3	165.75	2	2	2	3	19000	75000	19000	1	3.94737
sp|P12382|PFKAL_MOUSE	Pfkl	ATP-dependent 6-phosphofructokinase, liver type OS=Mus musculus GN=Pfkl PE=1 SV=4	85.31	4	4	4	4	51000	200000	51000	1	3.92157
sp|O88986|KBL_MOUSE	Gcat	2-amino-3-ketobutyrate coenzyme A ligase, mitochondrial OS=Mus musculus GN=Gcat PE=1 SV=2	44.9	1	2	1	2	23000	90000	23000	1	3.91304
sp|Q61990|PCBP2_MOUSE	Pcbp2	Poly(rC)-binding protein 2 OS=Mus musculus GN=Pcbp2 PE=1 SV=1	38.2	1	2	1	1	23000	88000	23000	1	3.82609
sp|Q922R8|PDIA6_MOUSE	Pdia6	Protein disulfide-isomerase A6 OS=Mus musculus GN=Pdia6 PE=1 SV=3	48.07	2	3	3	5	100000	380000	100000	1	3.8
sp|P80317|TCPZ_MOUSE	Cct6a	T-complex protein 1 subunit zeta OS=Mus musculus GN=Cct6a PE=1 SV=3	57.97	5	8	5	8	160000	600000	160000	1	3.75
sp|Q61598|GDIB_MOUSE	Gdi2	Rab GDP dissociation inhibitor beta OS=Mus musculus GN=Gdi2 PE=1 SV=1	50.5	1	1	1	1	8000	30000	8000	1	3.75
sp|P99024|TBB5_MOUSE	Tubb5	Tubulin beta-5 chain OS=Mus musculus GN=Tubb5 PE=1 SV=1	49.64	3	8	5	10	1500000	5600000	1500000	1	3.73333
sp|P51881|ADT2_MOUSE	Slc25a5	ADP/ATP translocase 2 OS=Mus musculus GN=Slc25a5 PE=1 SV=3	32.91	3	4	4	6	1000000	3700000	1000000	1	3.7
sp|P68181|KAPCB_MOUSE	Prkacb	cAMP-dependent protein kinase catalytic subunit beta OS=Mus musculus GN=Prkacb PE=1 SV=2	40.68	1	1	1	1	4100	15000	4100	1	3.65854
sp|P35700|PRDX1_MOUSE	Prdx1	Peroxiredoxin-1 OS=Mus musculus GN=Prdx1 PE=1 SV=1	22.16	2	3	4	5	240000	870000	240000	1	3.625
tr|A0A0M4KPD8|A0A0M4KPD8_MOUSE		B2 12-1 anti-human butyrylcholinesterase (BChE) light chain variable region (Fragment) OS=Mus musculus PE=2 SV=1	11.64	1	1	1	1	15000	54000	15000	1	3.6
sp|P51150|RAB7A_MOUSE	Rab7a	Ras-related protein Rab-7a OS=Mus musculus GN=Rab7a PE=1 SV=2	23.47	1	1	1	1	7500	27000	7500	1	3.6
sp|Q05144|RAC2_MOUSE	Rac2	Ras-related C3 botulinum toxin substrate 2 OS=Mus musculus GN=Rac2 PE=1 SV=1	21.43	1	1	1	1	39000	140000	39000	1	3.58974
sp|Q3UEB3|PUF60_MOUSE	Puf60	Poly(U)-binding-splicing factor PUF60 OS=Mus musculus GN=Puf60 PE=1 SV=2	60.21	3	3	3	5	70000	250000	70000	1	3.57143
sp|Q61316|HSP74_MOUSE	Hspa4	Heat shock 70 kDa protein 4 OS=Mus musculus GN=Hspa4 PE=1 SV=1	94.07	4	4	3	4	56000	200000	56000	1	3.57143
sp|P26369|U2AF2_MOUSE	U2af2	Splicing factor U2AF 65 kDa subunit OS=Mus musculus GN=U2af2 PE=1 SV=3	53.48	1	3	2	2	28000	100000	28000	1	3.57143
sp|O35295|PURB_MOUSE	Purb	Transcriptional activator protein Pur-beta OS=Mus musculus GN=Purb PE=1 SV=3	33.88	1	2	2	3	34000	120000	34000	1	3.52941
IgG1b_bovine		immunoglobulin gamma 1 heavy chain constant region [Bos taurus]	35.88	1	1	2	2	37000	130000	37000	1	3.51351
sp|Q921F2|TADBP_MOUSE	Tardbp	TAR DNA-binding protein 43 OS=Mus musculus GN=Tardbp PE=1 SV=1	44.52	3	4	4	5	97000	340000	97000	1	3.50515
sp|Q62433|NDRG1_MOUSE	Ndrg1	Protein NDRG1 OS=Mus musculus GN=Ndrg1 PE=1 SV=1	42.98	1	1	1	2	18000	63000	18000	1	3.5
sp|Q9D6Z1|NOP56_MOUSE	Nop56	Nucleolar protein 56 OS=Mus musculus GN=Nop56 PE=1 SV=2	64.42	6	8	8	8	210000	730000	210000	1	3.47619
sp|P01729|LV2B_MOUSE		Ig lambda-2 chain V region MOPC 315 OS=Mus musculus PE=1 SV=1	13.41	1	1	1	2	220000	760000	220000	1	3.45455
sp|P32067|LA_MOUSE	Ssb	Lupus La protein homolog OS=Mus musculus GN=Ssb PE=1 SV=1	47.73	1	1	2	3	38000	130000	38000	1	3.42105
sp|Q9DCD0|6PGD_MOUSE	Pgd	6-phosphogluconate dehydrogenase, decarboxylating OS=Mus musculus GN=Pgd PE=1 SV=3	53.21	2	2	2	2	17000	58000	17000	1	3.41176
sp|Q8K2B3|SDHA_MOUSE	Sdha	Succinate dehydrogenase [ubiquinone] flavoprotein subunit, mitochondrial OS=Mus musculus GN=Sdha PE=1 SV=1	72.54	4	8	4	6	110000	370000	110000	1	3.36364
sp|P48962|ADT1_MOUSE	Slc25a4	ADP/ATP translocase 1 OS=Mus musculus GN=Slc25a4 PE=1 SV=4	32.88	8	13	9	11	1500000	5000000	1500000	1	3.33333
sp|Q9D0I9|SYRC_MOUSE	Rars	Arginine--tRNA ligase, cytoplasmic OS=Mus musculus GN=Rars PE=1 SV=2	75.63	4	5	4	6	84000	280000	84000	1	3.33333
sp|Q3TW96|UAP1L_MOUSE	Uap1l1	UDP-N-acetylhexosamine pyrophosphorylase-like protein 1 OS=Mus musculus GN=Uap1l1 PE=1 SV=1	56.58	4	4	3	3	46000	150000	46000	1	3.26087
sp|P63101|1433Z_MOUSE	Ywhaz	14-3-3 protein zeta/delta OS=Mus musculus GN=Ywhaz PE=1 SV=1	27.75	2	2	4	5	120000	390000	120000	1	3.25
sp|P70399|TP53B_MOUSE	Tp53bp1	TP53-binding protein 1 OS=Mus musculus GN=Tp53bp1 PE=1 SV=3	212.6	5	7	8	11	220000	710000	220000	1	3.22727
sp|Q9JKB3|YBOX3_MOUSE	Ybx3	Y-box-binding protein 3 OS=Mus musculus GN=Ybx3 PE=1 SV=2	38.79	1	2	2	2	50000	160000	50000	1	3.2
sp|P68254|1433T_MOUSE	Ywhaq	14-3-3 protein theta OS=Mus musculus GN=Ywhaq PE=1 SV=1	27.76	2	3	2	4	170000	540000	170000	1	3.17647
sp|P62908|RS3_MOUSE	Rps3	40S ribosomal protein S3 OS=Mus musculus GN=Rps3 PE=1 SV=1	26.66	12	25	15	30	3500000	11000000	3500000	1	3.14286
sp|Q61656|DDX5_MOUSE	Ddx5	Probable ATP-dependent RNA helicase DDX5 OS=Mus musculus GN=Ddx5 PE=1 SV=2	69.25	6	6	10	12	2800000	8800000	2800000	1	3.14286
sp|Q91YQ5|RPN1_MOUSE	Rpn1	Dolichyl-diphosphooligosaccharide--protein glycosyltransferase subunit 1 OS=Mus musculus GN=Rpn1 PE=1 SV=1	68.49	5	5	4	5	67000	210000	67000	1	3.13433
sp|P11499|HS90B_MOUSE	Hsp90ab1	Heat shock protein HSP 90-beta OS=Mus musculus GN=Hsp90ab1 PE=1 SV=3	83.23	14	22	20	31	2500000	7800000	2500000	1	3.12
sp|P26151|FCGR1_MOUSE	Fcgr1	High affinity immunoglobulin gamma Fc receptor I OS=Mus musculus GN=Fcgr1 PE=1 SV=1	44.86	10	27	12	32	18000000	56000000	18000000	1	3.11111
sp|Q8BSL7|ARF2_MOUSE	Arf2	ADP-ribosylation factor 2 OS=Mus musculus GN=Arf2 PE=1 SV=2	20.73	3	3	3	3	420000	1300000	420000	1	3.09524
sp|P61164|ACTZ_MOUSE	Actr1a	Alpha-centractin OS=Mus musculus GN=Actr1a PE=1 SV=1	42.59	1	1	1	1	11000	34000	11000	1	3.09091
sp|P08113|ENPL_MOUSE	Hsp90b1	Endoplasmin OS=Mus musculus GN=Hsp90b1 PE=1 SV=2	92.42	1	2	3	5	240000	740000	240000	1	3.08333
sp|Q8R0X7|SGPL1_MOUSE	Sgpl1	Sphingosine-1-phosphate lyase 1 OS=Mus musculus GN=Sgpl1 PE=1 SV=1	63.64	3	4	4	5	150000	460000	150000	1	3.06667
sp|P17879|HS71B_MOUSE	Hspa1b	Heat shock 70 kDa protein 1B OS=Mus musculus GN=Hspa1b PE=1 SV=3	70.13	2	4	2	5	3300000	10000000	3300000	1	3.0303
sp|P01638|KV5A6_MOUSE		Ig kappa chain V-V region L6 (Fragment) OS=Mus musculus PE=4 SV=1	12.98	1	1	1	2	33000	100000	33000	1	3.0303
sp|P56480|ATPB_MOUSE	Atp5b	ATP synthase subunit beta, mitochondrial OS=Mus musculus GN=Atp5b PE=1 SV=2	56.27	16	34	19	33	1400000	4200000	1400000	1	3
sp|Q6PIE5|AT1A2_MOUSE	Atp1a2	Sodium/potassium-transporting ATPase subunit alpha-2 OS=Mus musculus GN=Atp1a2 PE=1 SV=1	112.15	1	1	1	1	17000	51000	17000	1	3
sp|P80314|TCPB_MOUSE	Cct2	T-complex protein 1 subunit beta OS=Mus musculus GN=Cct2 PE=1 SV=4	57.44	5	6	3	5	47000	140000	47000	1	2.97872
tr|A0A0A6YWR2|A0A0A6YWR2_MOUSE	Ighg1	Ig gamma-1 chain C region secreted form (Fragment) OS=Mus musculus GN=Ighg1 PE=1 SV=1	43.4	2	14	2	25	54000000	160000000	54000000	1	2.96296
sp|P20029|GRP78_MOUSE	Hspa5	78 kDa glucose-regulated protein OS=Mus musculus GN=Hspa5 PE=1 SV=3	72.38	20	41	23	46	6100000	18000000	6100000	1	2.95082
sp|Q9R059|FHL3_MOUSE	Fhl3	Four and a half LIM domains protein 3 OS=Mus musculus GN=Fhl3 PE=1 SV=2	31.77	2	3	2	3	190000	560000	190000	1	2.94737
sp|Q920E5|FPPS_MOUSE	Fdps	Farnesyl pyrophosphate synthase OS=Mus musculus GN=Fdps PE=1 SV=1	40.56	1	3	2	2	18000	53000	18000	1	2.94444
sp|Q9R112|SQOR_MOUSE	Sqor	Sulfide:quinone oxidoreductase, mitochondrial OS=Mus musculus GN=Sqor PE=1 SV=3	50.25	3	3	3	5	140000	410000	140000	1	2.92857
sp|P68040|RACK1_MOUSE	Rack1	Receptor of activated protein C kinase 1 OS=Mus musculus GN=Rack1 PE=1 SV=3	35.05	6	11	6	9	1200000	3400000	1200000	1	2.83333
sp|P40142|TKT_MOUSE	Tkt	Transketolase OS=Mus musculus GN=Tkt PE=1 SV=1	67.59	2	2	3	3	99000	280000	99000	1	2.82828
sp|Q9JIF7|COPB_MOUSE	Copb1	Coatomer subunit beta OS=Mus musculus GN=Copb1 PE=1 SV=1	107	1	1	3	3	27000	76000	27000	1	2.81481
sp|Q9ERD7|TBB3_MOUSE	Tubb3	Tubulin beta-3 chain OS=Mus musculus GN=Tubb3 PE=1 SV=1	50.39	9	40	12	42	6400000	18000000	6400000	1	2.8125
tr|A0A140T8M2|A0A140T8M2_MOUSE	Igkv12-44	Immunoglobulin kappa variable 12-44 (Fragment) OS=Mus musculus GN=Igkv12-44 PE=4 SV=2	12.55	1	2	1	3	230000	630000	230000	1	2.73913
sp|P68372|TBB4B_MOUSE	Tubb4b	Tubulin beta-4B chain OS=Mus musculus GN=Tubb4b PE=1 SV=1	49.8	1	2	1	2	370000	1000000	370000	1	2.7027
sp|P62245|RS15A_MOUSE	Rps15a	40S ribosomal protein S15a OS=Mus musculus GN=Rps15a PE=1 SV=2	14.83	4	6	5	9	5200000	14000000	5200000	1	2.69231
sp|P80316|TCPE_MOUSE	Cct5	T-complex protein 1 subunit epsilon OS=Mus musculus GN=Cct5 PE=1 SV=1	59.59	3	5	3	4	130000	350000	130000	1	2.69231
sp|Q61171|PRDX2_MOUSE	Prdx2	Peroxiredoxin-2 OS=Mus musculus GN=Prdx2 PE=1 SV=3	21.77	1	1	2	2	27000	72000	27000	1	2.66667
sp|P08905|LYZ2_MOUSE	Lyz2	Lysozyme C-2 OS=Mus musculus GN=Lyz2 PE=1 SV=2	16.68	1	1	1	2	20000	53000	20000	1	2.65
sp|P24452|CAPG_MOUSE	Capg	Macrophage-capping protein OS=Mus musculus GN=Capg PE=1 SV=2	39.22	2	3	3	3	76000	200000	76000	1	2.63158
tr|A0A075B5M4|A0A075B5M4_MOUSE	Igkv4-57-1	Immunoglobulin kappa variable 4-57-1 (Fragment) OS=Mus musculus GN=Igkv4-57-1 PE=4 SV=1	12.72	2	5	2	6	460000	1200000	460000	1	2.6087
sp|Q8VDN2|AT1A1_MOUSE	Atp1a1	Sodium/potassium-transporting ATPase subunit alpha-1 OS=Mus musculus GN=Atp1a1 PE=1 SV=1	112.91	5	5	6	8	230000	600000	230000	1	2.6087
sp|P46460|NSF_MOUSE	Nsf	Vesicle-fusing ATPase OS=Mus musculus GN=Nsf PE=1 SV=2	82.56	2	2	2	2	35000	91000	35000	1	2.6
sp|O35609|SCAM3_MOUSE	Scamp3	Secretory carrier-associated membrane protein 3 OS=Mus musculus GN=Scamp3 PE=1 SV=3	38.43	1	1	1	1	20000	52000	20000	1	2.6
sp|P63038|CH60_MOUSE	Hspd1	60 kDa heat shock protein, mitochondrial OS=Mus musculus GN=Hspd1 PE=1 SV=1	60.92	10	17	15	22	890000	2300000	890000	1	2.58427
sp|Q925I1|ATAD3_MOUSE	Atad3	ATPase family AAA domain-containing protein 3 OS=Mus musculus GN=Atad3 PE=1 SV=1	66.7	2	3	2	4	55000	140000	55000	1	2.54545
sp|P42932|TCPQ_MOUSE	Cct8	T-complex protein 1 subunit theta OS=Mus musculus GN=Cct8 PE=1 SV=3	59.52	4	5	4	5	190000	480000	190000	1	2.52632
sp|P01843|LAC1_MOUSE		Ig lambda-1 chain C region OS=Mus musculus PE=1 SV=1	11.57	2	10	3	19	2500000	6300000	2500000	1	2.52
tr|Q9ES92|Q9ES92_MOUSE	Fcgr3	Fc gamma receptor III OS=Mus musculus GN=Fcgr3 PE=2 SV=1	30.08	1	3	1	4	4000000	10000000	4000000	1	2.5
sp|Q61881|MCM7_MOUSE	Mcm7	DNA replication licensing factor MCM7 OS=Mus musculus GN=Mcm7 PE=1 SV=1	81.16	3	3	2	2	48000	120000	48000	1	2.5
tr|A0A075B5M1|A0A075B5M1_MOUSE	Igkv4-63	Immunoglobulin kappa variable 4-63 OS=Mus musculus GN=Igkv4-63 PE=1 SV=1	10.15	1	2	1	2	32000	80000	32000	1	2.5
tr|A0A140T8M5|A0A140T8M5_MOUSE	Igkv6-15	Immunoglobulin kappa variable 6-15 (Fragment) OS=Mus musculus GN=Igkv6-15 PE=1 SV=2	12.75	1	1	1	1	97000	240000	97000	1	2.47423
sp|Q8VIJ6|SFPQ_MOUSE	Sfpq	Splicing factor, proline- and glutamine-rich OS=Mus musculus GN=Sfpq PE=1 SV=1	75.39	4	5	5	7	150000	370000	150000	1	2.46667
sp|O35129|PHB2_MOUSE	Phb2	Prohibitin-2 OS=Mus musculus GN=Phb2 PE=1 SV=1	33.28	2	2	3	3	38000	93000	38000	1	2.44737
sp|P68369|TBA1A_MOUSE	Tuba1a	Tubulin alpha-1A chain OS=Mus musculus GN=Tuba1a PE=1 SV=1	50.1	13	38	13	35	9400000	23000000	9400000	1	2.44681
sp|Q8CIE6|COPA_MOUSE	Copa	Coatomer subunit alpha OS=Mus musculus GN=Copa PE=1 SV=2	138.34	13	16	13	16	620000	1500000	620000	1	2.41935
sp|Q8C0J2|A16L1_MOUSE	Atg16l1	Autophagy-related protein 16-1 OS=Mus musculus GN=Atg16l1 PE=1 SV=1	68.13	45	272	56	409	920000000	2200000000	920000000	1	2.3913
sp|Q8K0C9|GMDS_MOUSE	Gmds	GDP-mannose 4,6 dehydratase OS=Mus musculus GN=Gmds PE=1 SV=1	41.96	6	7	4	8	460000	1100000	460000	1	2.3913
sp|P38647|GRP75_MOUSE	Hspa9	Stress-70 protein, mitochondrial OS=Mus musculus GN=Hspa9 PE=1 SV=3	73.42	16	39	19	34	4200000	10000000	4200000	1	2.38095
sp|Q8VDW0|DX39A_MOUSE	Ddx39a	ATP-dependent RNA helicase DDX39A OS=Mus musculus GN=Ddx39a PE=1 SV=1	49.04	4	4	5	5	110000	260000	110000	1	2.36364
sp|Q9CQY1|ATG12_MOUSE	Atg12	Ubiquitin-like protein ATG12 OS=Mus musculus GN=Atg12 PE=1 SV=1	15.2	6	57	6	45	250000000	590000000	250000000	1	2.36
sp|Q8BK64|AHSA1_MOUSE	Ahsa1	Activator of 90 kDa heat shock protein ATPase homolog 1 OS=Mus musculus GN=Ahsa1 PE=1 SV=2	38.09	3	4	2	4	120000	280000	120000	1	2.33333
sp|Q9R0N0|GALK1_MOUSE	Galk1	Galactokinase OS=Mus musculus GN=Galk1 PE=1 SV=2	42.27	3	3	2	3	120000	280000	120000	1	2.33333
sp|Q99K85|SERC_MOUSE	Psat1	Phosphoserine aminotransferase OS=Mus musculus GN=Psat1 PE=1 SV=1	40.45	1	1	1	1	12000	28000	12000	1	2.33333
sp|Q922D8|C1TC_MOUSE	Mthfd1	C-1-tetrahydrofolate synthase, cytoplasmic OS=Mus musculus GN=Mthfd1 PE=1 SV=4	101.14	4	4	3	4	73000	170000	73000	1	2.32877
sp|P01639|KV5A7_MOUSE	Gm5571	Ig kappa chain V-V region MOPC 41 OS=Mus musculus GN=Gm5571 PE=1 SV=1	14.3	3	4	2	3	160000	360000	160000	1	2.25
sp|P26443|DHE3_MOUSE	Glud1	Glutamate dehydrogenase 1, mitochondrial OS=Mus musculus GN=Glud1 PE=1 SV=1	61.3	2	3	3	3	98000	220000	98000	1	2.2449
sp|P01664|KV3AC_MOUSE		Ig kappa chain V-III region CBPC 101 OS=Mus musculus PE=1 SV=1	11.96	1	4	1	6	2800000	6200000	2800000	1	2.21429
tr|A0A0B4J1G1|A0A0B4J1G1_MOUSE	Fcgr2b	Fc receptor, IgG, low affinity IIb OS=Mus musculus GN=Fcgr2b PE=1 SV=1	32.96	3	3	3	4	1600000	3500000	1600000	1	2.1875
sp|P57722|PCBP3_MOUSE	Pcbp3	Poly(rC)-binding protein 3 OS=Mus musculus GN=Pcbp3 PE=1 SV=3	39.27	1	2	1	2	55000	120000	55000	1	2.18182
sp|P01655|KV3A2_MOUSE		Ig kappa chain V-III region PC 7132 OS=Mus musculus PE=1 SV=1	12.05	2	8	2	4	780000	1700000	780000	1	2.17949
tr|A0A075B5L7|A0A075B5L7_MOUSE	Igkv4-80	Immunoglobulin kappa variable 4-80 (Fragment) OS=Mus musculus GN=Igkv4-80 PE=4 SV=2	12.55	1	2	1	2	120000	260000	120000	1	2.16667
IGH1M_MOUSE	Ighg1	Ig gamma-1 chain C region, membrane-bound form OS=Mus musculus GN=Ighg1 PE=1 SV=2	43.36	7	27	7	30	130000000	280000000	130000000	1	2.15385
sp|Q03265|ATPA_MOUSE	Atp5a1	ATP synthase subunit alpha, mitochondrial OS=Mus musculus GN=Atp5a1 PE=1 SV=1	59.72	17	53	20	48	8100000	17000000	8100000	1	2.09877
sp|P14211|CALR_MOUSE	Calr	Calreticulin OS=Mus musculus GN=Calr PE=1 SV=1	47.96	1	1	1	1	32000	67000	32000	1	2.09375
sp|Q8BU30|SYIC_MOUSE	Iars	Isoleucine--tRNA ligase, cytoplasmic OS=Mus musculus GN=Iars PE=1 SV=2	144.18	3	3	2	3	23000	48000	23000	1	2.08696
sp|P01865|GCAM_MOUSE	Igh-1a	Ig gamma-2A chain C region, membrane-bound form OS=Mus musculus GN=Igh-1a PE=1 SV=3	43.92	4	19	5	16	1500000	3100000	1500000	1	2.06667
sp|Q8VEM8|MPCP_MOUSE	Slc25a3	Phosphate carrier protein, mitochondrial OS=Mus musculus GN=Slc25a3 PE=1 SV=1	39.61	3	4	3	3	310000	640000	310000	1	2.06452
tr|Q99LB4|Q99LB4_MOUSE	Capg	Capping protein (Actin filament), gelsolin-like OS=Mus musculus GN=Capg PE=1 SV=1	38.74	1	2	1	1	36000	74000	36000	1	2.05556
sp|Q99LC5|ETFA_MOUSE	Etfa	Electron transfer flavoprotein subunit alpha, mitochondrial OS=Mus musculus GN=Etfa PE=1 SV=2	34.99	1	2	2	2	25000	51000	25000	1	2.04
sp|Q9EQK5|MVP_MOUSE	Mvp	Major vault protein OS=Mus musculus GN=Mvp PE=1 SV=4	95.87	7	8	6	6	170000	340000	170000	1	2
sp|Q9QXX4|CMC2_MOUSE	Slc25a13	Calcium-binding mitochondrial carrier protein Aralar2 OS=Mus musculus GN=Slc25a13 PE=1 SV=1	74.42	4	6	6	7	110000	220000	110000	1	2
sp|P14685|PSMD3_MOUSE	Psmd3	26S proteasome non-ATPase regulatory subunit 3 OS=Mus musculus GN=Psmd3 PE=1 SV=3	60.68	5	6	4	4	100000	200000	100000	1	2
tr|A0A0D4DAH6|A0A0D4DAH6_MOUSE		Immunglobulin light chain variable region (Fragment) OS=Mus musculus PE=2 SV=1	10.11	1	1	1	1	39000	78000	39000	1	2
KV2A7_MOUSE		Ig kappa chain V-II region 26-10 OS=Mus musculus PE=1 SV=1	12.27	1	2	1	2	760000	1500000	760000	1	1.97368
sp|P48678|LMNA_MOUSE	Lmna	Prelamin-A/C OS=Mus musculus GN=Lmna PE=1 SV=2	74.19	15	22	21	31	3000000	5900000	3000000	1	1.96667
sp|P53657|KPYR_MOUSE	Pklr	Pyruvate kinase PKLR OS=Mus musculus GN=Pklr PE=1 SV=1	62.27	1	2	1	2	560000	1100000	560000	1	1.96429
sp|Q02105|C1QC_MOUSE	C1qc	Complement C1q subcomponent subunit C OS=Mus musculus GN=C1qc PE=1 SV=2	25.97	3	4	3	4	970000	1900000	970000	1	1.95876
sp|Q99J83|ATG5_MOUSE	Atg5	Autophagy protein 5 OS=Mus musculus GN=Atg5 PE=1 SV=1	32.38	17	171	19	169	1700000000	3300000000	1700000000	1	1.94118
sp|P35564|CALX_MOUSE	Canx	Calnexin OS=Mus musculus GN=Canx PE=1 SV=1	67.24	2	4	3	3	98000	190000	98000	1	1.93878
tr|A0A0B4J1I9|A0A0B4J1I9_MOUSE	Igkv4-55	Immunoglobulin kappa variable 4-55 (Fragment) OS=Mus musculus GN=Igkv4-55 PE=1 SV=1	12.73	1	2	1	2	1400000	2700000	1400000	1	1.92857
tr|A0A140T8N9|A0A140T8N9_MOUSE	Igkv6-32	Immunoglobulin kappa variable 6-32 (Fragment) OS=Mus musculus GN=Igkv6-32 PE=4 SV=2	12.65	2	4	3	4	520000	1000000	520000	1	1.92308
sp|Q921N6|DDX27_MOUSE	Ddx27	Probable ATP-dependent RNA helicase DDX27 OS=Mus musculus GN=Ddx27 PE=1 SV=3	85.89	1	1	1	1	13000	25000	13000	1	1.92308
sp|Q8R1Q8|DC1L1_MOUSE	Dync1li1	Cytoplasmic dynein 1 light intermediate chain 1 OS=Mus musculus GN=Dync1li1 PE=1 SV=1	56.58	1	1	2	3	20000	38000	20000	1	1.9
tr|A2N494|A2N494_MOUSE		Aberrantly recombined kappa chain Vk8/J1 region (Fragment) OS=Mus musculus PE=1 SV=1	12.62	1	1	1	1	23000	43000	23000	1	1.86957
tr|A0A0M5KS39|A0A0M5KS39_MOUSE		B2 18-5 anti-human butyrylcholinesterase (BChE) light chain variable region (Fragment) OS=Mus musculus PE=2 SV=1	11.86	1	2	1	2	59000	110000	59000	1	1.86441
sp|P84084|ARF5_MOUSE	Arf5	ADP-ribosylation factor 5 OS=Mus musculus GN=Arf5 PE=1 SV=2	20.52	3	4	3	4	140000	260000	140000	1	1.85714
sp|Q61753|SERA_MOUSE	Phgdh	D-3-phosphoglycerate dehydrogenase OS=Mus musculus GN=Phgdh PE=1 SV=3	56.55	4	6	5	7	650000	1200000	650000	1	1.84615
sp|P52480|KPYM_MOUSE	Pkm	Pyruvate kinase PKM OS=Mus musculus GN=Pkm PE=1 SV=4	57.81	18	38	18	40	5200000	9400000	5200000	1	1.80769
sp|P01647|KV5AE_MOUSE		Ig kappa chain V-V region HP 124E1 OS=Mus musculus PE=1 SV=1	11.96	2	9	2	8	1000000	1800000	1000000	1	1.8
sp|Q9D6F9|TBB4A_MOUSE	Tubb4a	Tubulin beta-4A chain OS=Mus musculus GN=Tubb4a PE=1 SV=3	49.55	2	4	3	5	390000	700000	390000	1	1.79487
sp|P08508|FCGR3_MOUSE	Fcgr3	Low affinity immunoglobulin gamma Fc region receptor III OS=Mus musculus GN=Fcgr3 PE=1 SV=1	30.02	4	20	5	17	33000000	59000000	33000000	1	1.78788
sp|Q91VI7|RINI_MOUSE	Rnh1	Ribonuclease inhibitor OS=Mus musculus GN=Rnh1 PE=1 SV=1	49.78	4	5	3	3	140000	250000	140000	1	1.78571
sp|Q8VBT0|TMX1_MOUSE	Tmx1	Thioredoxin-related transmembrane protein 1 OS=Mus musculus GN=Tmx1 PE=1 SV=1	31.38	1	1	1	1	69000	120000	69000	1	1.73913
sp|Q9DBG6|RPN2_MOUSE	Rpn2	Dolichyl-diphosphooligosaccharide--protein glycosyltransferase subunit 2 OS=Mus musculus GN=Rpn2 PE=1 SV=1	69.02	5	6	5	5	100000	170000	100000	1	1.7
sp|P01633|KV5A1_MOUSE	Igk-V19-17	Ig kappa chain V19-17 OS=Mus musculus GN=Igk-V19-17 PE=1 SV=1	16.42	3	6	3	5	1300000	2200000	1300000	1	1.69231
sp|P07724|ALBU_MOUSE	Alb	Serum albumin OS=Mus musculus GN=Alb PE=1 SV=3	68.65	2	2	1	1	41000	69000	41000	1	1.68293
sp|Q8BP47|SYNC_MOUSE	Nars	Asparagine--tRNA ligase, cytoplasmic OS=Mus musculus GN=Nars PE=1 SV=2	64.24	6	6	3	3	120000	200000	120000	1	1.66667
sp|P62259|1433E_MOUSE	Ywhae	14-3-3 protein epsilon OS=Mus musculus GN=Ywhae PE=1 SV=1	29.16	3	4	2	2	130000	210000	130000	1	1.61538
sp|Q99N69|LPXN_MOUSE	Lpxn	Leupaxin OS=Mus musculus GN=Lpxn PE=1 SV=2	43.45	4	5	4	5	370000	590000	370000	1	1.59459
sp|P01660|KV3A8_MOUSE		Ig kappa chain V-III region PC 3741/TEPC 111 OS=Mus musculus PE=1 SV=1	12.09	2	5	2	4	1700000	2700000	1700000	1	1.58824
tr|Q6PJA7|Q6PJA7_MOUSE	Igh	Igh protein OS=Mus musculus GN=Igh PE=1 SV=1	52.27	2	15	2	15	43000000	67000000	43000000	1	1.55814
sp|P14106|C1QB_MOUSE	C1qb	Complement C1q subcomponent subunit B OS=Mus musculus GN=C1qb PE=1 SV=2	26.7	4	9	4	7	3300000	5100000	3300000	1	1.54545
sp|Q62425|NDUA4_MOUSE	Ndufa4	Cytochrome c oxidase subunit NDUFA4 OS=Mus musculus GN=Ndufa4 PE=1 SV=2	9.32	1	1	1	1	45000	68000	45000	1	1.51111
sp|Q99JY0|ECHB_MOUSE	Hadhb	Trifunctional enzyme subunit beta, mitochondrial OS=Mus musculus GN=Hadhb PE=1 SV=1	51.35	7	10	5	5	160000	240000	160000	1	1.5
tr|A0A075B677|A0A075B677_MOUSE	Igkv4-53	Immunoglobulin kappa variable 4-53 OS=Mus musculus GN=Igkv4-53 PE=1 SV=1	10.36	1	3	1	2	94000	140000	94000	1	1.48936
sp|Q8BMF4|ODP2_MOUSE	Dlat	Dihydrolipoyllysine-residue acetyltransferase component of pyruvate dehydrogenase complex, mitochondrial OS=Mus musculus GN=Dlat PE=1 SV=2	67.9	3	3	1	1	36000	53000	36000	1	1.47222
sp|Q9D8U8|SNX5_MOUSE	Snx5	Sorting nexin-5 OS=Mus musculus GN=Snx5 PE=1 SV=1	46.77	5	5	1	2	220000	320000	220000	1	1.45455
sp|Q62191|RO52_MOUSE	Trim21	E3 ubiquitin-protein ligase TRIM21 OS=Mus musculus GN=Trim21 PE=1 SV=1	54.14	10	56	16	56	45000000	65000000	45000000	1	1.44444
sp|P62814|VATB2_MOUSE	Atp6v1b2	V-type proton ATPase subunit B, brain isoform OS=Mus musculus GN=Atp6v1b2 PE=1 SV=1	56.51	3	4	3	4	180000	260000	180000	1	1.44444
sp|P50516|VATA_MOUSE	Atp6v1a	V-type proton ATPase catalytic subunit A OS=Mus musculus GN=Atp6v1a PE=1 SV=2	68.28	9	15	7	7	350000	500000	350000	1	1.42857
sp|P62331|ARF6_MOUSE	Arf6	ADP-ribosylation factor 6 OS=Mus musculus GN=Arf6 PE=1 SV=2	20.07	1	1	1	1	14000	20000	14000	1	1.42857
sp|P01867|IGG2B_MOUSE	Igh-3	Ig gamma-2B chain C region OS=Mus musculus GN=Igh-3 PE=1 SV=3	44.23	4	7	5	7	1000000	1400000	1000000	1	1.4
sp|Q99JR1|SFXN1_MOUSE	Sfxn1	Sideroflexin-1 OS=Mus musculus GN=Sfxn1 PE=1 SV=3	35.63	4	6	2	3	100000	140000	100000	1	1.4
sp|P42125|ECI1_MOUSE	Eci1	Enoyl-CoA delta isomerase 1, mitochondrial OS=Mus musculus GN=Eci1 PE=1 SV=2	32.23	2	2	1	1	11000	15000	11000	1	1.36364
sp|P16858|G3P_MOUSE	Gapdh	Glyceraldehyde-3-phosphate dehydrogenase OS=Mus musculus GN=Gapdh PE=1 SV=2	35.79	12	71	13	65	36000000	49000000	36000000	1	1.36111
sp|Q922B2|SYDC_MOUSE	Dars	Aspartate--tRNA ligase, cytoplasmic OS=Mus musculus GN=Dars PE=1 SV=2	57.11	6	10	4	8	350000	470000	350000	1	1.34286
sp|P62821|RAB1A_MOUSE	Rab1A	Ras-related protein Rab-1A OS=Mus musculus GN=Rab1A PE=1 SV=3	22.66	2	3	2	2	82000	110000	82000	1	1.34146
sp|Q9D358|PPAC_MOUSE	Acp1	Low molecular weight phosphotyrosine protein phosphatase OS=Mus musculus GN=Acp1 PE=1 SV=3	18.18	2	2	1	1	42000	56000	42000	1	1.33333
sp|P01674|KV3AM_MOUSE		Ig kappa chain V-III region PC 2154 OS=Mus musculus PE=1 SV=1	11.69	1	2	1	2	1000000	1300000	1000000	1	1.3
sp|P04945|KV6AB_MOUSE		Ig kappa chain V-VI region NQ2-6.1 OS=Mus musculus PE=2 SV=1	11.71	1	5	1	4	2100000	2700000	2100000	1	1.28571
tr|A0A140T8M3|A0A140T8M3_MOUSE	Igkv8-30	Immunoglobulin kappa chain variable 8-30 (Fragment) OS=Mus musculus GN=Igkv8-30 PE=4 SV=2	13.33	1	1	1	1	34000	43000	34000	1	1.26471
sp|Q3THS6|METK2_MOUSE	Mat2a	S-adenosylmethionine synthase isoform type-2 OS=Mus musculus GN=Mat2a PE=1 SV=2	43.66	3	3	2	4	120000	150000	120000	1	1.25
tr|A0A075B5P1|A0A075B5P1_MOUSE	Igkv3-1	Immunoglobulin kappa variable 3-1 (Fragment) OS=Mus musculus GN=Igkv3-1 PE=4 SV=7	12.96	1	3	1	1	60000	75000	60000	1	1.25
sp|P28665|MUG1_MOUSE	Mug1	Murinoglobulin-1 OS=Mus musculus GN=Mug1 PE=1 SV=3	165.19	3	3	1	1	42000	52000	42000	1	1.2381
sp|P01027|CO3_MOUSE	C3	Complement C3 OS=Mus musculus GN=C3 PE=1 SV=3	186.37	7	8	4	4	81000	100000	81000	1	1.23457
sp|P05202|AATM_MOUSE	Got2	Aspartate aminotransferase, mitochondrial OS=Mus musculus GN=Got2 PE=1 SV=1	47.38	2	2	1	1	84000	100000	84000	1	1.19048
sp|Q9CQN1|TRAP1_MOUSE	Trap1	Heat shock protein 75 kDa, mitochondrial OS=Mus musculus GN=Trap1 PE=1 SV=1	80.16	2	3	2	2	49000	57000	49000	1	1.16327
sp|Q9D051|ODPB_MOUSE	Pdhb	Pyruvate dehydrogenase E1 component subunit beta, mitochondrial OS=Mus musculus GN=Pdhb PE=1 SV=1	38.91	4	5	2	2	96000	110000	96000	1	1.14583
sp|Q9ESZ8|GTF2I_MOUSE	Gtf2i	General transcription factor II-I OS=Mus musculus GN=Gtf2i PE=1 SV=3	112.2	14	22	18	23	2100000	2400000	2100000	1	1.14286
IGHM_MOUSE	Igh-6	Ig mu chain C region secreted form OS=Mus musculus GN=Igh-6 PE=1 SV=2	49.94	6	7	2	3	280000	320000	280000	1	1.14286
sp|P35486|ODPA_MOUSE	Pdha1	Pyruvate dehydrogenase E1 component subunit alpha, somatic form, mitochondrial OS=Mus musculus GN=Pdha1 PE=1 SV=1	43.2	1	1	1	1	35000	39000	35000	1	1.11429
sp|Q9CWF2|TBB2B_MOUSE	Tubb2b	Tubulin beta-2B chain OS=Mus musculus GN=Tubb2b PE=1 SV=1	49.92	6	17	5	9	1000000	1100000	1000000	1	1.1
sp|P98086|C1QA_MOUSE	C1qa	Complement C1q subcomponent subunit A OS=Mus musculus GN=C1qa PE=1 SV=2	25.96	4	11	3	6	1500000	1600000	1500000	1	1.06667
IGKC_MOUSE		Ig kappa chain C region OS=Mus musculus PE=1 SV=1	11.77	8	58	6	40	400000000	350000000	350000000	1.14286	1
sp|P08101|FCGR2_MOUSE	Fcgr2	Low affinity immunoglobulin gamma Fc region receptor II OS=Mus musculus GN=Fcgr2 PE=1 SV=2	36.67	8	22	6	16	35000000	35000000	35000000	1	1
sp|Q8VDD5|MYH9_MOUSE	Myh9	Myosin-9 OS=Mus musculus GN=Myh9 PE=1 SV=4	226.23	0	0	43	85	NF	16000000	16000000	0	1
sp|P14131|RS16_MOUSE	Rps16	40S ribosomal protein S16 OS=Mus musculus GN=Rps16 PE=1 SV=4	16.44	0	0	7	14	NF	6700000	6700000	0	1
sp|Q3THE2|ML12B_MOUSE	Myl12b	Myosin regulatory light chain 12B OS=Mus musculus GN=Myl12b PE=1 SV=2	19.77	0	0	6	12	NF	3400000	3400000	0	1
sp|Q61879|MYH10_MOUSE	Myh10	Myosin-10 OS=Mus musculus GN=Myh10 PE=1 SV=2	228.85	0	0	17	25	NF	2200000	2200000	0	1
sp|P62918|RL8_MOUSE	Rpl8	60S ribosomal protein L8 OS=Mus musculus GN=Rpl8 PE=1 SV=2	28.01	0	0	7	9	NF	2200000	2200000	0	1
sp|P01637|KV5A5_MOUSE		Ig kappa chain V-V region T1 OS=Mus musculus PE=4 SV=1	14.38	3	12	3	12	2600000	2200000	2200000	1.18182	1
sp|O08638|MYH11_MOUSE	Myh11	Myosin-11 OS=Mus musculus GN=Myh11 PE=1 SV=1	226.89	0	0	6	10	NF	2000000	2000000	0	1
sp|Q8CI43|MYL6B_MOUSE	Myl6b	Myosin light chain 6B OS=Mus musculus GN=Myl6b PE=1 SV=1	22.73	0	0	1	3	NF	1900000	1900000	0	1
sp|Q60605|MYL6_MOUSE	Myl6	Myosin light polypeptide 6 OS=Mus musculus GN=Myl6 PE=1 SV=3	16.92	0	0	5	10	NF	1800000	1800000	0	1
sp|Q08943|SSRP1_MOUSE	Ssrp1	FACT complex subunit SSRP1 OS=Mus musculus GN=Ssrp1 PE=1 SV=2	80.81	0	0	8	14	NF	1600000	1600000	0	1
tr|Q3U7K7|Q3U7K7_MOUSE	Trim21	E3 ubiquitin-protein ligase TRIM21 OS=Mus musculus GN=Trim21 PE=1 SV=1	53.29	1	8	2	19	1700000	1600000	1600000	1.0625	1
sp|A0A0B4J1G0|FCGR4_MOUSE	Fcgr4	Low affinity immunoglobulin gamma Fc region receptor IV OS=Mus musculus GN=Fcgr4 PE=1 SV=1	28.38	5	9	4	5	2000000	1500000	1500000	1.33333	1
sp|Q99104|MYO5A_MOUSE	Myo5a	Unconventional myosin-Va OS=Mus musculus GN=Myo5a PE=1 SV=2	215.4	0	0	13	19	NF	1300000	1300000	0	1
sp|P62301|RS13_MOUSE	Rps13	40S ribosomal protein S13 OS=Mus musculus GN=Rps13 PE=1 SV=2	17.21	0	0	5	6	NF	1300000	1300000	0	1
sp|Q9R0A0|PEX14_MOUSE	Pex14	Peroxisomal membrane protein PEX14 OS=Mus musculus GN=Pex14 PE=1 SV=1	41.18	0	0	7	11	NF	1200000	1200000	0	1
sp|P16110|LEG3_MOUSE	Lgals3	Galectin-3 OS=Mus musculus GN=Lgals3 PE=1 SV=3	27.5	0	0	6	6	NF	1200000	1200000	0	1
IGHG3_MOUSE		Ig gamma-3 chain C region OS=Mus musculus PE=1 SV=2	43.9	5	10	3	6	1400000	1200000	1200000	1.16667	1
sp|P01635|KV5A3_MOUSE		Ig kappa chain V-V region K2 (Fragment) OS=Mus musculus PE=1 SV=1	12.57	2	3	1	2	1100000	1100000	1100000	1	1
sp|Q9QXZ0|MACF1_MOUSE	Macf1	Microtubule-actin cross-linking factor 1 OS=Mus musculus GN=Macf1 PE=1 SV=2	831.36	0	0	1	2	NF	1100000	1100000	0	1
sp|P01636|KV5A4_MOUSE		Ig kappa chain V-V region MOPC 149 OS=Mus musculus PE=1 SV=1	12.02	2	6	2	3	1200000	1000000	1000000	1.2	1
sp|P29391|FRIL1_MOUSE	Ftl1	Ferritin light chain 1 OS=Mus musculus GN=Ftl1 PE=1 SV=2	20.79	0	0	1	1	NF	970000	970000	0	1
sp|Q5SYD0|MYO1D_MOUSE	Myo1d	Unconventional myosin-Id OS=Mus musculus GN=Myo1d PE=1 SV=1	116.01	0	0	12	16	NF	950000	950000	0	1
sp|Q9JJ28|FLII_MOUSE	Flii	Protein flightless-1 homolog OS=Mus musculus GN=Flii PE=1 SV=1	144.71	0	0	9	12	NF	920000	920000	0	1
sp|P86048|RL10L_MOUSE	Rpl10l	60S ribosomal protein L10-like OS=Mus musculus GN=Rpl10l PE=2 SV=1	24.54	0	0	4	4	NF	850000	850000	0	1
sp|Q9JMH9|MY18A_MOUSE	Myo18a	Unconventional myosin-XVIIIa OS=Mus musculus GN=Myo18a PE=1 SV=2	232.61	0	0	10	10	NF	790000	790000	0	1
sp|P62267|RS23_MOUSE	Rps23	40S ribosomal protein S23 OS=Mus musculus GN=Rps23 PE=1 SV=3	15.8	0	0	1	2	NF	770000	770000	0	1
sp|P62082|RS7_MOUSE	Rps7	40S ribosomal protein S7 OS=Mus musculus GN=Rps7 PE=2 SV=1	22.11	0	0	6	11	NF	740000	740000	0	1
sp|P47738|ALDH2_MOUSE	Aldh2	Aldehyde dehydrogenase, mitochondrial OS=Mus musculus GN=Aldh2 PE=1 SV=1	56.5	9	14	7	7	730000	660000	660000	1.10606	1
sp|P21956|MFGM_MOUSE	Mfge8	Lactadherin OS=Mus musculus GN=Mfge8 PE=1 SV=3	51.21	0	0	6	10	NF	650000	650000	0	1
sp|P41105|RL28_MOUSE	Rpl28	60S ribosomal protein L28 OS=Mus musculus GN=Rpl28 PE=1 SV=2	15.72	0	0	2	4	NF	630000	630000	0	1
sp|P01630|KV2A6_MOUSE		Ig kappa chain V-II region 7S34.1 OS=Mus musculus PE=1 SV=1	12.49	2	2	2	3	650000	620000	620000	1.04839	1
sp|P08249|MDHM_MOUSE	Mdh2	Malate dehydrogenase, mitochondrial OS=Mus musculus GN=Mdh2 PE=1 SV=3	35.59	0	0	3	4	NF	610000	610000	0	1
sp|Q3TLR7|DTL_MOUSE	Dtl	Denticleless protein homolog OS=Mus musculus GN=Dtl PE=1 SV=2	79.08	0	0	1	2	NF	590000	590000	0	1
sp|Q64092|TFE3_MOUSE	Tfe3	Transcription factor E3 OS=Mus musculus GN=Tfe3 PE=1 SV=2	61.5	0	0	4	4	NF	580000	580000	0	1
sp|P25976|UBF1_MOUSE	Ubtf	Nucleolar transcription factor 1 OS=Mus musculus GN=Ubtf PE=1 SV=1	89.45	0	0	4	6	NF	570000	570000	0	1
sp|P63242|IF5A1_MOUSE	Eif5a	Eukaryotic translation initiation factor 5A-1 OS=Mus musculus GN=Eif5a PE=1 SV=2	16.82	0	0	2	3	NF	510000	510000	0	1
sp|Q8VEE4|RFA1_MOUSE	Rpa1	Replication protein A 70 kDa DNA-binding subunit OS=Mus musculus GN=Rpa1 PE=1 SV=1	68.99	0	0	6	9	NF	490000	490000	0	1
sp|O54962|BAF_MOUSE	Banf1	Barrier-to-autointegration factor OS=Mus musculus GN=Banf1 PE=1 SV=1	10.1	0	0	3	5	NF	460000	460000	0	1
sp|Q5SF07|IF2B2_MOUSE	Igf2bp2	Insulin-like growth factor 2 mRNA-binding protein 2 OS=Mus musculus GN=Igf2bp2 PE=1 SV=1	65.54	0	0	3	5	NF	460000	460000	0	1
sp|P45591|COF2_MOUSE	Cfl2	Cofilin-2 OS=Mus musculus GN=Cfl2 PE=1 SV=1	18.7	0	0	1	1	NF	440000	440000	0	1
sp|Q60932|VDAC1_MOUSE	Vdac1	Voltage-dependent anion-selective channel protein 1 OS=Mus musculus GN=Vdac1 PE=1 SV=3	32.33	0	0	6	8	NF	430000	430000	0	1
sp|Q3TWW8|SRSF6_MOUSE	Srsf6	Serine/arginine-rich splicing factor 6 OS=Mus musculus GN=Srsf6 PE=1 SV=1	39	0	0	2	3	NF	430000	430000	0	1
sp|P70248|MYO1F_MOUSE	Myo1f	Unconventional myosin-If OS=Mus musculus GN=Myo1f PE=1 SV=1	125.87	0	0	5	5	NF	410000	410000	0	1
sp|P09411|PGK1_MOUSE	Pgk1	Phosphoglycerate kinase 1 OS=Mus musculus GN=Pgk1 PE=1 SV=4	44.52	0	0	4	5	NF	410000	410000	0	1
tr|Q8CG29|Q8CG29_MOUSE	Myo1f	Myosin IF OS=Mus musculus GN=Myo1f PE=1 SV=1	125.14	0	0	4	4	NF	390000	390000	0	1
sp|P28656|NP1L1_MOUSE	Nap1l1	Nucleosome assembly protein 1-like 1 OS=Mus musculus GN=Nap1l1 PE=1 SV=2	45.32	0	0	1	2	NF	370000	370000	0	1
sp|Q9JHJ0|TMOD3_MOUSE	Tmod3	Tropomodulin-3 OS=Mus musculus GN=Tmod3 PE=1 SV=1	39.48	0	0	6	8	NF	360000	360000	0	1
sp|Q922F4|TBB6_MOUSE	Tubb6	Tubulin beta-6 chain OS=Mus musculus GN=Tubb6 PE=1 SV=1	50.06	0	0	3	4	NF	360000	360000	0	1
sp|Q9JKF1|IQGA1_MOUSE	Iqgap1	Ras GTPase-activating-like protein IQGAP1 OS=Mus musculus GN=Iqgap1 PE=1 SV=2	188.62	0	0	8	9	NF	340000	340000	0	1
sp|P01680|KV4A1_MOUSE		Ig kappa chain V-IV region S107B OS=Mus musculus PE=4 SV=1	13.83	1	2	1	1	350000	340000	340000	1.02941	1
sp|P14115|RL27A_MOUSE	Rpl27a	60S ribosomal protein L27a OS=Mus musculus GN=Rpl27a PE=1 SV=5	16.6	0	0	2	2	NF	330000	330000	0	1
sp|Q6A0A9|F120A_MOUSE	FAM120A	Constitutive coactivator of PPAR-gamma-like protein 1 OS=Mus musculus GN=FAM120A PE=1 SV=2	121.57	0	0	4	6	NF	320000	320000	0	1
sp|O08553|DPYL2_MOUSE	Dpysl2	Dihydropyrimidinase-related protein 2 OS=Mus musculus GN=Dpysl2 PE=1 SV=2	62.24	0	0	5	8	NF	300000	300000	0	1
sp|Q8CGC7|SYEP_MOUSE	Eprs	Bifunctional glutamate/proline--tRNA ligase OS=Mus musculus GN=Eprs PE=1 SV=4	169.97	6	8	5	7	490000	290000	290000	1.68966	1
sp|Q8VH51|RBM39_MOUSE	Rbm39	RNA-binding protein 39 OS=Mus musculus GN=Rbm39 PE=1 SV=2	59.37	0	0	1	1	NF	290000	290000	0	1
sp|Q9CY58|PAIRB_MOUSE	Serbp1	Plasminogen activator inhibitor 1 RNA-binding protein OS=Mus musculus GN=Serbp1 PE=1 SV=2	44.69	0	0	3	4	NF	280000	280000	0	1
sp|P63323|RS12_MOUSE	Rps12	40S ribosomal protein S12 OS=Mus musculus GN=Rps12 PE=1 SV=2	14.52	0	0	3	3	NF	280000	280000	0	1
sp|Q62093|SRSF2_MOUSE	Srsf2	Serine/arginine-rich splicing factor 2 OS=Mus musculus GN=Srsf2 PE=1 SV=4	25.46	0	0	2	3	NF	280000	280000	0	1
sp|P62320|SMD3_MOUSE	Snrpd3	Small nuclear ribonucleoprotein Sm D3 OS=Mus musculus GN=Snrpd3 PE=1 SV=1	13.91	0	0	1	2	NF	280000	280000	0	1
sp|Q60854|SPB6_MOUSE	Serpinb6	Serpin B6 OS=Mus musculus GN=Serpinb6 PE=1 SV=1	42.57	4	8	4	6	360000	260000	260000	1.38462	1
sp|Q9ERG0|LIMA1_MOUSE	Lima1	LIM domain and actin-binding protein 1 OS=Mus musculus GN=Lima1 PE=1 SV=3	84.01	0	0	3	5	NF	260000	260000	0	1
sp|O55142|RL35A_MOUSE	Rpl35a	60S ribosomal protein L35a OS=Mus musculus GN=Rpl35a PE=1 SV=2	12.55	0	0	2	2	NF	250000	250000	0	1
sp|Q91WK0|LRRF2_MOUSE	Lrrfip2	Leucine-rich repeat flightless-interacting protein 2 OS=Mus musculus GN=Lrrfip2 PE=1 SV=1	47.12	0	0	2	3	NF	230000	230000	0	1
sp|Q6P4T2|U520_MOUSE	Snrnp200	U5 small nuclear ribonucleoprotein 200 kDa helicase OS=Mus musculus GN=Snrnp200 PE=1 SV=1	244.39	0	0	6	6	NF	220000	220000	0	1
sp|P27773|PDIA3_MOUSE	Pdia3	Protein disulfide-isomerase A3 OS=Mus musculus GN=Pdia3 PE=1 SV=2	56.64	0	0	5	6	NF	220000	220000	0	1
sp|Q03963|E2AK2_MOUSE	Eif2ak2	Interferon-induced, double-stranded RNA-activated protein kinase OS=Mus musculus GN=Eif2ak2 PE=1 SV=2	58.24	0	0	4	7	NF	220000	220000	0	1
sp|Q62351|TFR1_MOUSE	Tfrc	Transferrin receptor protein 1 OS=Mus musculus GN=Tfrc PE=1 SV=1	85.68	0	0	3	5	NF	220000	220000	0	1
tr|A0A0G2JFC6|A0A0G2JFC6_MOUSE	Igkv4-53	Immunoglobulin kappa variable 4-53 (Fragment) OS=Mus musculus GN=Igkv4-53 PE=1 SV=1	12.81	0	0	1	1	NF	220000	220000	0	1
sp|P70168|IMB1_MOUSE	Kpnb1	Importin subunit beta-1 OS=Mus musculus GN=Kpnb1 PE=1 SV=2	97.12	0	0	3	4	NF	210000	210000	0	1
sp|O35326|SRSF5_MOUSE	Srsf5	Serine/arginine-rich splicing factor 5 OS=Mus musculus GN=Srsf5 PE=1 SV=2	30.87	0	0	3	3	NF	210000	210000	0	1
sp|Q60668|HNRPD_MOUSE	Hnrnpd	Heterogeneous nuclear ribonucleoprotein D0 OS=Mus musculus GN=Hnrnpd PE=1 SV=2	38.33	0	0	2	2	NF	210000	210000	0	1
sp|P62874|GBB1_MOUSE	Gnb1	Guanine nucleotide-binding protein G(I)/G(S)/G(T) subunit beta-1 OS=Mus musculus GN=Gnb1 PE=1 SV=3	37.35	0	0	2	2	NF	210000	210000	0	1
sp|Q9Z1X4|ILF3_MOUSE	Ilf3	Interleukin enhancer-binding factor 3 OS=Mus musculus GN=Ilf3 PE=1 SV=2	95.96	0	0	4	5	NF	200000	200000	0	1
tr|Q99LF8|Q99LF8_MOUSE	Pabpc4	Polyadenylate-binding protein OS=Mus musculus GN=Pabpc4 PE=2 SV=1	72.17	0	0	4	4	NF	200000	200000	0	1
sp|Q9JHR7|IDE_MOUSE	Ide	Insulin-degrading enzyme OS=Mus musculus GN=Ide PE=1 SV=1	117.7	0	0	1	2	NF	190000	190000	0	1
sp|B7ZMP1|XPP3_MOUSE	Xpnpep3	Probable Xaa-Pro aminopeptidase 3 OS=Mus musculus GN=Xpnpep3 PE=1 SV=1	56.64	0	0	3	7	NF	180000	180000	0	1
sp|P56959|FUS_MOUSE	Fus	RNA-binding protein FUS OS=Mus musculus GN=Fus PE=1 SV=1	52.64	0	0	2	2	NF	180000	180000	0	1
sp|P01649|KV5AG_MOUSE		Ig kappa chain V-V regions OS=Mus musculus PE=1 SV=1	12.05	0	0	1	1	NF	180000	180000	0	1
sp|P62274|RS29_MOUSE	Rps29	40S ribosomal protein S29 OS=Mus musculus GN=Rps29 PE=3 SV=2	6.67	0	0	1	1	NF	180000	180000	0	1
sp|Q62523|ZYX_MOUSE	Zyx	Zyxin OS=Mus musculus GN=Zyx PE=1 SV=2	60.51	0	0	2	3	NF	170000	170000	0	1
sp|Q99PV0|PRP8_MOUSE	Prpf8	Pre-mRNA-processing-splicing factor 8 OS=Mus musculus GN=Prpf8 PE=1 SV=2	273.44	0	0	6	8	NF	160000	160000	0	1
tr|Q3TFD0|Q3TFD0_MOUSE	Shmt2	Serine hydroxymethyltransferase OS=Mus musculus GN=Shmt2 PE=2 SV=1	55.39	3	4	2	2	180000	160000	160000	1.125	1
tr|Q1KYM2|Q1KYM2_MOUSE		Gag-pro-pol polyprotein OS=Mus musculus PE=4 SV=1	193.89	0	0	2	2	NF	160000	160000	0	1
sp|Q9EP71|RAI14_MOUSE	Rai14	Ankycorbin OS=Mus musculus GN=Rai14 PE=1 SV=1	108.79	0	0	1	1	NF	160000	160000	0	1
sp|Q78PY7|SND1_MOUSE	Snd1	Staphylococcal nuclease domain-containing protein 1 OS=Mus musculus GN=Snd1 PE=1 SV=1	102.02	3	4	5	5	1800000	150000	150000	12	1
sp|P49945|FRIL2_MOUSE	Ftl2	Ferritin light chain 2 OS=Mus musculus GN=Ftl2 PE=3 SV=2	20.83	0	0	2	3	NF	140000	140000	0	1
sp|Q9D0I8|MRT4_MOUSE	Mrto4	mRNA turnover protein 4 homolog OS=Mus musculus GN=Mrto4 PE=1 SV=1	27.53	0	0	2	2	NF	140000	140000	0	1
sp|Q9CWK8|SNX2_MOUSE	Snx2	Sorting nexin-2 OS=Mus musculus GN=Snx2 PE=1 SV=2	58.43	0	0	2	2	NF	140000	140000	0	1
tr|A0A075B5K7|A0A075B5K7_MOUSE	Igkv14-100	Immunoglobulin kappa chain variable 14-100 OS=Mus musculus GN=Igkv14-100 PE=4 SV=7	12.64	0	0	1	3	NF	140000	140000	0	1
sp|Q9DC51|GNAI3_MOUSE	Gnai3	Guanine nucleotide-binding protein G(k) subunit alpha OS=Mus musculus GN=Gnai3 PE=1 SV=3	40.51	0	0	1	1	NF	140000	140000	0	1
sp|Q61033|LAP2A_MOUSE	Tmpo	Lamina-associated polypeptide 2, isoforms alpha/zeta OS=Mus musculus GN=Tmpo PE=1 SV=4	75.12	0	0	4	4	NF	130000	130000	0	1
sp|Q3U1J4|DDB1_MOUSE	Ddb1	DNA damage-binding protein 1 OS=Mus musculus GN=Ddb1 PE=1 SV=2	126.77	0	0	3	4	NF	130000	130000	0	1
tr|A0A140T8P6|A0A140T8P6_MOUSE	Igkv12-46	Immunoglobulin kappa variable 12-46 (Fragment) OS=Mus musculus GN=Igkv12-46 PE=1 SV=2	12.55	2	3	1	1	180000	130000	130000	1.38462	1
sp|Q9WV32|ARC1B_MOUSE	Arpc1b	Actin-related protein 2/3 complex subunit 1B OS=Mus musculus GN=Arpc1b PE=1 SV=4	41.04	0	0	2	2	NF	130000	130000	0	1
sp|Q9Z2U0|PSA7_MOUSE	Psma7	Proteasome subunit alpha type-7 OS=Mus musculus GN=Psma7 PE=1 SV=1	27.84	0	0	1	1	NF	130000	130000	0	1
sp|B2RSH2|GNAI1_MOUSE	Gnai1	Guanine nucleotide-binding protein G(i) subunit alpha-1 OS=Mus musculus GN=Gnai1 PE=1 SV=1	40.34	0	0	1	1	NF	130000	130000	0	1
sp|Q6P542|ABCF1_MOUSE	Abcf1	ATP-binding cassette sub-family F member 1 OS=Mus musculus GN=Abcf1 PE=1 SV=1	94.89	0	0	3	4	NF	120000	120000	0	1
sp|Q61029|LAP2B_MOUSE	Tmpo	Lamina-associated polypeptide 2, isoforms beta/delta/epsilon/gamma OS=Mus musculus GN=Tmpo PE=1 SV=4	50.34	0	0	2	3	NF	120000	120000	0	1
sp|P97379|G3BP2_MOUSE	G3bp2	Ras GTPase-activating protein-binding protein 2 OS=Mus musculus GN=G3bp2 PE=1 SV=2	54.05	0	0	2	3	NF	120000	120000	0	1
sp|Q9DBR1|XRN2_MOUSE	Xrn2	5'-3' exoribonuclease 2 OS=Mus musculus GN=Xrn2 PE=1 SV=1	108.62	0	0	2	3	NF	120000	120000	0	1
tr|E9PYB0|E9PYB0_MOUSE	Ahnak2	AHNAK nucleoprotein 2 (Fragment) OS=Mus musculus GN=Ahnak2 PE=1 SV=8	182.5	0	0	1	2	NF	120000	120000	0	1
sp|Q60749|KHDR1_MOUSE	Khdrbs1	KH domain-containing, RNA-binding, signal transduction-associated protein 1 OS=Mus musculus GN=Khdrbs1 PE=1 SV=2	48.34	0	0	1	1	NF	120000	120000	0	1
sp|Q9Z140|CPNE6_MOUSE	Cpne6	Copine-6 OS=Mus musculus GN=Cpne6 PE=1 SV=1	61.74	0	0	1	1	NF	120000	120000	0	1
sp|Q61820|RANT_MOUSE	Rasl2-9	GTP-binding nuclear protein Ran, testis-specific isoform OS=Mus musculus GN=Rasl2-9 PE=2 SV=1	24.44	0	0	1	1	NF	120000	120000	0	1
sp|Q91VR5|DDX1_MOUSE	Ddx1	ATP-dependent RNA helicase DDX1 OS=Mus musculus GN=Ddx1 PE=1 SV=1	82.45	0	0	2	3	NF	110000	110000	0	1
sp|P17751|TPIS_MOUSE	Tpi1	Triosephosphate isomerase OS=Mus musculus GN=Tpi1 PE=1 SV=4	32.17	0	0	2	2	NF	110000	110000	0	1
sp|P05132|KAPCA_MOUSE	Prkaca	cAMP-dependent protein kinase catalytic subunit alpha OS=Mus musculus GN=Prkaca PE=1 SV=3	40.54	0	0	2	2	NF	110000	110000	0	1
sp|Q9JHK5|PLEK_MOUSE	Plek	Pleckstrin OS=Mus musculus GN=Plek PE=1 SV=1	39.88	0	0	4	6	NF	100000	100000	0	1
sp|P59999|ARPC4_MOUSE	Arpc4	Actin-related protein 2/3 complex subunit 4 OS=Mus musculus GN=Arpc4 PE=1 SV=3	19.65	0	0	1	1	NF	100000	100000	0	1
sp|O08807|PRDX4_MOUSE	Prdx4	Peroxiredoxin-4 OS=Mus musculus GN=Prdx4 PE=1 SV=1	31.03	2	2	1	1	110000	99000	99000	1.11111	1
sp|Q9Z277|BAZ1B_MOUSE	Baz1b	Tyrosine-protein kinase BAZ1B OS=Mus musculus GN=Baz1b PE=1 SV=2	170.54	0	0	2	3	NF	97000	97000	0	1
sp|Q9JJ80|RPF2_MOUSE	Rpf2	Ribosome production factor 2 homolog OS=Mus musculus GN=Rpf2 PE=2 SV=2	35.34	0	0	3	3	NF	96000	96000	0	1
sp|Q9DBE9|SPB1_MOUSE	Ftsj3	pre-rRNA processing protein FTSJ3 OS=Mus musculus GN=Ftsj3 PE=1 SV=1	95.47	0	0	3	3	NF	95000	95000	0	1
sp|Q9JJW6|ALRF2_MOUSE	Alyref2	Aly/REF export factor 2 OS=Mus musculus GN=Alyref2 PE=1 SV=1	23.72	0	0	1	1	NF	94000	94000	0	1
sp|Q8CCS6|PABP2_MOUSE	Pabpn1	Polyadenylate-binding protein 2 OS=Mus musculus GN=Pabpn1 PE=1 SV=3	32.28	0	0	2	3	NF	93000	93000	0	1
sp|P14733|LMNB1_MOUSE	Lmnb1	Lamin-B1 OS=Mus musculus GN=Lmnb1 PE=1 SV=3	66.74	0	0	1	1	NF	93000	93000	0	1
sp|Q569Z6|TR150_MOUSE	Thrap3	Thyroid hormone receptor-associated protein 3 OS=Mus musculus GN=Thrap3 PE=1 SV=1	108.11	0	0	3	3	NF	92000	92000	0	1
sp|Q9Z1Q9|SYVC_MOUSE	Vars	Valine--tRNA ligase OS=Mus musculus GN=Vars PE=1 SV=1	140.13	0	0	3	3	NF	91000	91000	0	1
sp|P01662|KV3AA_MOUSE		Ig kappa chain V-III region ABPC 22/PC 9245 OS=Mus musculus PE=1 SV=1	12.03	1	2	1	1	160000	88000	88000	1.81818	1
sp|P42669|PURA_MOUSE	Pura	Transcriptional activator protein Pur-alpha OS=Mus musculus GN=Pura PE=1 SV=1	34.86	0	0	1	2	NF	86000	86000	0	1
sp|Q6PFR5|TRA2A_MOUSE	Tra2a	Transformer-2 protein homolog alpha OS=Mus musculus GN=Tra2a PE=1 SV=1	32.3	0	0	1	1	NF	86000	86000	0	1
sp|Q921M3|SF3B3_MOUSE	Sf3b3	Splicing factor 3B subunit 3 OS=Mus musculus GN=Sf3b3 PE=1 SV=1	135.46	0	0	1	2	NF	85000	85000	0	1
sp|Q8C166|CPNE1_MOUSE	Cpne1	Copine-1 OS=Mus musculus GN=Cpne1 PE=1 SV=1	58.85	0	0	1	1	NF	85000	85000	0	1
sp|P15379|CD44_MOUSE	Cd44	CD44 antigen OS=Mus musculus GN=Cd44 PE=1 SV=3	85.56	0	0	1	1	NF	83000	83000	0	1
sp|Q8K019|BCLF1_MOUSE	Bclaf1	Bcl-2-associated transcription factor 1 OS=Mus musculus GN=Bclaf1 PE=1 SV=2	105.94	0	0	2	3	NF	81000	81000	0	1
sp|Q9D7S7|RL22L_MOUSE	Rpl22l1	60S ribosomal protein L22-like 1 OS=Mus musculus GN=Rpl22l1 PE=1 SV=1	14.46	0	0	2	2	NF	81000	81000	0	1
sp|Q3U9G9|LBR_MOUSE	Lbr	Lamin-B receptor OS=Mus musculus GN=Lbr PE=1 SV=2	71.39	0	0	1	1	NF	81000	81000	0	1
tr|E9QN31|E9QN31_MOUSE	Nop2	Probable 28S rRNA (cytosine-C(5))-methyltransferase OS=Mus musculus GN=Nop2 PE=1 SV=1	86.85	0	0	1	1	NF	79000	79000	0	1
sp|Q9CQE8|CN166_MOUSE		UPF0568 protein C14orf166 homolog OS=Mus musculus PE=1 SV=1	28.13	0	0	2	2	NF	78000	78000	0	1
sp|Q8BXV2|BRI3B_MOUSE	Bri3bp	BRI3-binding protein OS=Mus musculus GN=Bri3bp PE=1 SV=1	28.25	0	0	1	2	NF	75000	75000	0	1
sp|P10605|CATB_MOUSE	Ctsb	Cathepsin B OS=Mus musculus GN=Ctsb PE=1 SV=2	37.26	3	5	3	3	250000	74000	74000	3.37838	1
sp|P49717|MCM4_MOUSE	Mcm4	DNA replication licensing factor MCM4 OS=Mus musculus GN=Mcm4 PE=1 SV=1	96.68	0	0	2	3	NF	73000	73000	0	1
sp|Q3TJZ6|FA98A_MOUSE	Fam98a	Protein FAM98A OS=Mus musculus GN=Fam98a PE=1 SV=1	55.02	0	0	2	3	NF	72000	72000	0	1
sp|P09103|PDIA1_MOUSE	P4hb	Protein disulfide-isomerase OS=Mus musculus GN=P4hb PE=1 SV=2	57.02	0	0	2	2	NF	72000	72000	0	1
sp|P58242|ASM3B_MOUSE	Smpdl3b	Acid sphingomyelinase-like phosphodiesterase 3b OS=Mus musculus GN=Smpdl3b PE=1 SV=1	51.57	0	0	1	1	NF	72000	72000	0	1
sp|Q8K363|DDX18_MOUSE	Ddx18	ATP-dependent RNA helicase DDX18 OS=Mus musculus GN=Ddx18 PE=1 SV=1	74.13	0	0	2	2	NF	71000	71000	0	1
sp|P47757|CAPZB_MOUSE	Capzb	F-actin-capping protein subunit beta OS=Mus musculus GN=Capzb PE=1 SV=3	31.33	0	0	1	1	NF	71000	71000	0	1
sp|Q91VE6|MK67I_MOUSE	Nifk	MKI67 FHA domain-interacting nucleolar phosphoprotein OS=Mus musculus GN=Nifk PE=1 SV=1	36.24	0	0	2	2	NF	70000	70000	0	1
sp|Q05CL8|LARP7_MOUSE	Larp7	La-related protein 7 OS=Mus musculus GN=Larp7 PE=1 SV=2	64.76	0	0	2	2	NF	69000	69000	0	1
sp|Q62318|TIF1B_MOUSE	Trim28	Transcription intermediary factor 1-beta OS=Mus musculus GN=Trim28 PE=1 SV=3	88.79	0	0	2	2	NF	69000	69000	0	1
tr|A0A075B5K2|A0A075B5K2_MOUSE	Igkv9-124	Immunoglobulin kappa chain variable 9-124 OS=Mus musculus GN=Igkv9-124 PE=1 SV=7	10.41	1	2	1	1	81000	69000	69000	1.17391	1
sp|P21271|MYO5B_MOUSE	Myo5b	Unconventional myosin-Vb OS=Mus musculus GN=Myo5b PE=1 SV=2	210.44	0	0	1	1	NF	69000	69000	0	1
sp|Q8C5N3|CWC22_MOUSE	Cwc22	Pre-mRNA-splicing factor CWC22 homolog OS=Mus musculus GN=Cwc22 PE=1 SV=1	104.71	0	0	2	3	NF	68000	68000	0	1
sp|Q9CYH6|RRS1_MOUSE	Rrs1	Ribosome biogenesis regulatory protein homolog OS=Mus musculus GN=Rrs1 PE=1 SV=1	41.53	0	0	2	2	NF	68000	68000	0	1
sp|Q61584|FXR1_MOUSE	Fxr1	Fragile X mental retardation syndrome-related protein 1 OS=Mus musculus GN=Fxr1 PE=1 SV=2	76.18	0	0	3	3	NF	66000	66000	0	1
tr|A0A0B4J1J2|A0A0B4J1J2_MOUSE	Igkv5-43	Immunoglobulin kappa chain variable 5-43 (Fragment) OS=Mus musculus GN=Igkv5-43 PE=1 SV=1	12.59	0	0	1	2	NF	66000	66000	0	1
sp|B2RQC6|PYR1_MOUSE	Cad	CAD protein OS=Mus musculus GN=Cad PE=1 SV=1	243.08	0	0	2	2	NF	65000	65000	0	1
sp|Q8BKC5|IPO5_MOUSE	Ipo5	Importin-5 OS=Mus musculus GN=Ipo5 PE=1 SV=3	123.51	0	0	3	3	NF	64000	64000	0	1
sp|P62334|PRS10_MOUSE	Psmc6	26S protease regulatory subunit 10B OS=Mus musculus GN=Psmc6 PE=1 SV=1	44.15	0	0	2	2	NF	64000	64000	0	1
sp|Q99PL5|RRBP1_MOUSE	Rrbp1	Ribosome-binding protein 1 OS=Mus musculus GN=Rrbp1 PE=1 SV=2	172.78	0	0	2	2	NF	64000	64000	0	1
tr|A0A087WPL5|A0A087WPL5_MOUSE	Dhx9	ATP-dependent RNA helicase A OS=Mus musculus GN=Dhx9 PE=1 SV=1	149.52	0	0	1	1	NF	63000	63000	0	1
sp|Q6PB66|LPPRC_MOUSE	Lrpprc	Leucine-rich PPR motif-containing protein, mitochondrial OS=Mus musculus GN=Lrpprc PE=1 SV=2	156.52	0	0	3	3	NF	62000	62000	0	1
sp|O89017|LGMN_MOUSE	Lgmn	Legumain OS=Mus musculus GN=Lgmn PE=1 SV=1	49.34	1	2	2	2	83000	62000	62000	1.33871	1
sp|P50580|PA2G4_MOUSE	Pa2g4	Proliferation-associated protein 2G4 OS=Mus musculus GN=Pa2g4 PE=1 SV=3	43.67	0	0	2	2	NF	62000	62000	0	1
sp|Q8VDM4|PSMD2_MOUSE	Psmd2	26S proteasome non-ATPase regulatory subunit 2 OS=Mus musculus GN=Psmd2 PE=1 SV=1	100.14	0	0	2	2	NF	61000	61000	0	1
sp|P23116|EIF3A_MOUSE	Eif3a	Eukaryotic translation initiation factor 3 subunit A OS=Mus musculus GN=Eif3a PE=1 SV=5	161.84	0	0	2	2	NF	60000	60000	0	1
tr|Q3UR42|Q3UR42_MOUSE	Dhx9	ATP-dependent RNA helicase A (Fragment) OS=Mus musculus GN=Dhx9 PE=1 SV=1	82.42	0	0	1	1	NF	60000	60000	0	1
sp|P50518|VATE1_MOUSE	Atp6v1e1	V-type proton ATPase subunit E 1 OS=Mus musculus GN=Atp6v1e1 PE=1 SV=2	26.14	0	0	1	1	NF	57000	57000	0	1
sp|Q9Z1Q5|CLIC1_MOUSE	Clic1	Chloride intracellular channel protein 1 OS=Mus musculus GN=Clic1 PE=1 SV=3	27	0	0	1	1	NF	57000	57000	0	1
sp|Q6ZQ58|LARP1_MOUSE	Larp1	La-related protein 1 OS=Mus musculus GN=Larp1 PE=1 SV=3	121.05	0	0	2	2	NF	55000	55000	0	1
sp|P52651|RHOX5_MOUSE	Rhox5	Homeobox protein Rhox5 OS=Mus musculus GN=Rhox5 PE=2 SV=1	23.03	0	0	1	2	NF	55000	55000	0	1
tr|Q5RKN9|Q5RKN9_MOUSE	Capza1	Capping protein (Actin filament) muscle Z-line, alpha 1 OS=Mus musculus GN=Capza1 PE=1 SV=1	32.93	0	0	1	2	NF	55000	55000	0	1
sp|P10810|CD14_MOUSE	Cd14	Monocyte differentiation antigen CD14 OS=Mus musculus GN=Cd14 PE=1 SV=1	39.18	0	0	1	1	NF	54000	54000	0	1
sp|Q3TRM8|HXK3_MOUSE	Hk3	Hexokinase-3 OS=Mus musculus GN=Hk3 PE=1 SV=2	100.04	3	3	2	2	64000	53000	53000	1.20755	1
sp|Q6R0H7|GNAS1_MOUSE	Gnas	Guanine nucleotide-binding protein G(s) subunit alpha isoforms XLas OS=Mus musculus GN=Gnas PE=1 SV=1	121.43	0	0	1	2	NF	53000	53000	0	1
sp|Q99PT1|GDIR1_MOUSE	Arhgdia	Rho GDP-dissociation inhibitor 1 OS=Mus musculus GN=Arhgdia PE=1 SV=3	23.39	0	0	1	1	NF	53000	53000	0	1
sp|Q6PIC6|AT1A3_MOUSE	Atp1a3	Sodium/potassium-transporting ATPase subunit alpha-3 OS=Mus musculus GN=Atp1a3 PE=1 SV=1	111.62	0	0	1	1	NF	53000	53000	0	1
sp|P35601|RFC1_MOUSE	Rfc1	Replication factor C subunit 1 OS=Mus musculus GN=Rfc1 PE=1 SV=2	125.91	0	0	2	2	NF	52000	52000	0	1
sp|Q01853|TERA_MOUSE	Vcp	Transitional endoplasmic reticulum ATPase OS=Mus musculus GN=Vcp PE=1 SV=4	89.27	0	0	2	2	NF	52000	52000	0	1
sp|P06797|CATL1_MOUSE	Ctsl	Cathepsin L1 OS=Mus musculus GN=Ctsl PE=1 SV=2	37.52	3	5	1	1	100000	51000	51000	1.96078	1
sp|P23249|MOV10_MOUSE	Mov10	Putative helicase MOV-10 OS=Mus musculus GN=Mov10 PE=1 SV=2	113.51	0	0	2	3	NF	50000	50000	0	1
sp|Q8K1B8|URP2_MOUSE	Fermt3	Fermitin family homolog 3 OS=Mus musculus GN=Fermt3 PE=1 SV=1	75.59	0	0	2	2	NF	50000	50000	0	1
sp|Q6A068|CDC5L_MOUSE	Cdc5l	Cell division cycle 5-like protein OS=Mus musculus GN=Cdc5l PE=1 SV=2	92.13	0	0	2	2	NF	49000	49000	0	1
sp|O88685|PRS6A_MOUSE	Psmc3	26S protease regulatory subunit 6A OS=Mus musculus GN=Psmc3 PE=1 SV=2	49.52	0	0	2	2	NF	49000	49000	0	1
sp|O55135|IF6_MOUSE	Eif6	Eukaryotic translation initiation factor 6 OS=Mus musculus GN=Eif6 PE=1 SV=2	26.49	0	0	1	2	NF	49000	49000	0	1
sp|P34022|RANG_MOUSE	Ranbp1	Ran-specific GTPase-activating protein OS=Mus musculus GN=Ranbp1 PE=1 SV=2	23.58	0	0	1	1	NF	49000	49000	0	1
sp|Q9JKX6|NUDT5_MOUSE	Nudt5	ADP-sugar pyrophosphatase OS=Mus musculus GN=Nudt5 PE=1 SV=1	23.97	0	0	1	1	NF	48000	48000	0	1
sp|O88291|ZN326_MOUSE	Znf326	DBIRD complex subunit ZNF326 OS=Mus musculus GN=Znf326 PE=1 SV=1	65.18	0	0	2	2	NF	47000	47000	0	1
sp|Q62167|DDX3X_MOUSE	Ddx3x	ATP-dependent RNA helicase DDX3X OS=Mus musculus GN=Ddx3x PE=1 SV=3	73.06	0	0	1	2	NF	46000	46000	0	1
sp|P62137|PP1A_MOUSE	Ppp1ca	Serine/threonine-protein phosphatase PP1-alpha catalytic subunit OS=Mus musculus GN=Ppp1ca PE=1 SV=1	37.52	0	0	2	2	NF	45000	45000	0	1
sp|O70551|SRPK1_MOUSE	Srpk1	SRSF protein kinase 1 OS=Mus musculus GN=Srpk1 PE=1 SV=2	73.04	0	0	1	1	NF	45000	45000	0	1
tr|Q9JHF5|Q9JHF5_MOUSE	Tcirg1	V-type proton ATPase subunit a OS=Mus musculus GN=Tcirg1 PE=1 SV=1	93.4	0	0	1	1	NF	45000	45000	0	1
sp|Q9CZU6|CISY_MOUSE	Cs	Citrate synthase, mitochondrial OS=Mus musculus GN=Cs PE=1 SV=1	51.7	0	0	1	1	NF	45000	45000	0	1
sp|Q9Z1Z2|STRAP_MOUSE	Strap	Serine-threonine kinase receptor-associated protein OS=Mus musculus GN=Strap PE=1 SV=2	38.42	0	0	2	2	NF	44000	44000	0	1
sp|P62315|SMD1_MOUSE	Snrpd1	Small nuclear ribonucleoprotein Sm D1 OS=Mus musculus GN=Snrpd1 PE=1 SV=1	13.27	0	0	1	1	NF	42000	42000	0	1
sp|Q62095|DDX3Y_MOUSE	Ddx3y	ATP-dependent RNA helicase DDX3Y OS=Mus musculus GN=Ddx3y PE=1 SV=2	73.38	0	0	1	1	NF	42000	42000	0	1
sp|Q00612|G6PD1_MOUSE	G6pdx	Glucose-6-phosphate 1-dehydrogenase X OS=Mus musculus GN=G6pdx PE=1 SV=3	59.22	4	6	1	1	73000	41000	41000	1.78049	1
sp|Q62186|SSRD_MOUSE	Ssr4	Translocon-associated protein subunit delta OS=Mus musculus GN=Ssr4 PE=1 SV=1	18.92	2	3	1	1	69000	41000	41000	1.68293	1
sp|Q3UZ39|LRRF1_MOUSE	Lrrfip1	Leucine-rich repeat flightless-interacting protein 1 OS=Mus musculus GN=Lrrfip1 PE=1 SV=2	79.2	0	0	2	2	NF	41000	41000	0	1
sp|P11152|LIPL_MOUSE	Lpl	Lipoprotein lipase OS=Mus musculus GN=Lpl PE=1 SV=3	53.08	0	0	1	1	NF	41000	41000	0	1
sp|Q9CQA3|SDHB_MOUSE	Sdhb	Succinate dehydrogenase [ubiquinone] iron-sulfur subunit, mitochondrial OS=Mus musculus GN=Sdhb PE=1 SV=1	31.79	3	3	1	1	63000	40000	40000	1.575	1
sp|P56960|EXOSX_MOUSE	Exosc10	Exosome component 10 OS=Mus musculus GN=Exosc10 PE=1 SV=2	100.88	0	0	1	2	NF	40000	40000	0	1
sp|Q8R105|VP37C_MOUSE	Vps37c	Vacuolar protein sorting-associated protein 37C OS=Mus musculus GN=Vps37c PE=1 SV=1	38.43	0	0	1	1	NF	40000	40000	0	1
sp|Q9WUA3|PFKAP_MOUSE	Pfkp	ATP-dependent 6-phosphofructokinase, platelet type OS=Mus musculus GN=Pfkp PE=1 SV=1	85.4	3	3	1	1	84000	38000	38000	2.21053	1
sp|Q9CVB6|ARPC2_MOUSE	Arpc2	Actin-related protein 2/3 complex subunit 2 OS=Mus musculus GN=Arpc2 PE=1 SV=3	34.34	0	0	3	4	NF	38000	38000	0	1
sp|Q6A0A2|LAR4B_MOUSE	Larp4b	La-related protein 4B OS=Mus musculus GN=Larp4b PE=1 SV=2	81.58	0	0	1	2	NF	38000	38000	0	1
sp|P54071|IDHP_MOUSE	Idh2	Isocitrate dehydrogenase [NADP], mitochondrial OS=Mus musculus GN=Idh2 PE=1 SV=3	50.87	0	0	1	1	NF	38000	38000	0	1
sp|Q8R3N1|NOP14_MOUSE	Nop14	Nucleolar protein 14 OS=Mus musculus GN=Nop14 PE=1 SV=2	98.71	0	0	1	2	NF	37000	37000	0	1
sp|Q8K3G5|VRK3_MOUSE	Vrk3	Inactive serine/threonine-protein kinase VRK3 OS=Mus musculus GN=Vrk3 PE=1 SV=2	50.8	0	0	1	1	NF	37000	37000	0	1
sp|Q9WV55|VAPA_MOUSE	Vapa	Vesicle-associated membrane protein-associated protein A OS=Mus musculus GN=Vapa PE=1 SV=2	27.84	0	0	1	1	NF	36000	36000	0	1
sp|P23198|CBX3_MOUSE	Cbx3	Chromobox protein homolog 3 OS=Mus musculus GN=Cbx3 PE=1 SV=2	20.84	0	0	1	1	NF	36000	36000	0	1
sp|P20108|PRDX3_MOUSE	Prdx3	Thioredoxin-dependent peroxide reductase, mitochondrial OS=Mus musculus GN=Prdx3 PE=1 SV=1	28.11	0	0	1	1	NF	36000	36000	0	1
sp|P12815|PDCD6_MOUSE	Pdcd6	Programmed cell death protein 6 OS=Mus musculus GN=Pdcd6 PE=1 SV=2	21.85	0	0	1	1	NF	36000	36000	0	1
sp|P54823|DDX6_MOUSE	Ddx6	Probable ATP-dependent RNA helicase DDX6 OS=Mus musculus GN=Ddx6 PE=1 SV=1	54.16	0	0	1	1	NF	35000	35000	0	1
sp|Q8CI11|GNL3_MOUSE	Gnl3	Guanine nucleotide-binding protein-like 3 OS=Mus musculus GN=Gnl3 PE=1 SV=2	60.75	0	0	2	3	NF	33000	33000	0	1
sp|P32233|DRG1_MOUSE	Drg1	Developmentally-regulated GTP-binding protein 1 OS=Mus musculus GN=Drg1 PE=1 SV=1	40.49	0	0	2	2	NF	33000	33000	0	1
sp|Q9WUA2|SYFB_MOUSE	Farsb	Phenylalanine--tRNA ligase beta subunit OS=Mus musculus GN=Farsb PE=1 SV=2	65.66	0	0	2	2	NF	33000	33000	0	1
sp|Q99NB9|SF3B1_MOUSE	Sf3b1	Splicing factor 3B subunit 1 OS=Mus musculus GN=Sf3b1 PE=1 SV=1	145.72	0	0	1	1	NF	33000	33000	0	1
tr|Q3TFD9|Q3TFD9_MOUSE	Vim	Putative uncharacterized protein OS=Mus musculus GN=Vim PE=2 SV=1	53.66	0	0	1	1	NF	33000	33000	0	1
sp|P63330|PP2AA_MOUSE	Ppp2ca	Serine/threonine-protein phosphatase 2A catalytic subunit alpha isoform OS=Mus musculus GN=Ppp2ca PE=1 SV=1	35.59	0	0	1	1	NF	33000	33000	0	1
sp|Q64522|H2A2B_MOUSE	Hist2h2ab	Histone H2A type 2-B OS=Mus musculus GN=Hist2h2ab PE=1 SV=3	14	0	0	2	3	NF	32000	32000	0	1
sp|Q91W50|CSDE1_MOUSE	Csde1	Cold shock domain-containing protein E1 OS=Mus musculus GN=Csde1 PE=1 SV=1	88.73	0	0	1	1	NF	31000	31000	0	1
sp|Q9EQ61|PESC_MOUSE	Pes1	Pescadillo homolog OS=Mus musculus GN=Pes1 PE=1 SV=1	67.75	0	0	1	1	NF	31000	31000	0	1
sp|Q9D0R8|LSM12_MOUSE	Lsm12	Protein LSM12 homolog OS=Mus musculus GN=Lsm12 PE=1 SV=1	21.69	0	0	1	1	NF	31000	31000	0	1
sp|Q8BK72|RT27_MOUSE	Mrps27	28S ribosomal protein S27, mitochondrial OS=Mus musculus GN=Mrps27 PE=1 SV=2	47.75	0	0	1	1	NF	31000	31000	0	1
sp|P29037|TBP_MOUSE	Tbp	TATA-box-binding protein OS=Mus musculus GN=Tbp PE=1 SV=1	34.69	0	0	1	1	NF	30000	30000	0	1
sp|P46471|PRS7_MOUSE	Psmc2	26S protease regulatory subunit 7 OS=Mus musculus GN=Psmc2 PE=1 SV=5	48.62	0	0	1	1	NF	30000	30000	0	1
sp|Q8K224|NAT10_MOUSE	Nat10	RNA cytidine acetyltransferase OS=Mus musculus GN=Nat10 PE=1 SV=1	115.35	0	0	1	1	NF	30000	30000	0	1
sp|P28650|PURA1_MOUSE	Adssl1	Adenylosuccinate synthetase isozyme 1 OS=Mus musculus GN=Adssl1 PE=1 SV=2	50.22	0	0	2	3	NF	29000	29000	0	1
sp|Q99J99|THTM_MOUSE	Mpst	3-mercaptopyruvate sulfurtransferase OS=Mus musculus GN=Mpst PE=1 SV=3	33	0	0	1	2	NF	29000	29000	0	1
sp|Q99J62|RFC4_MOUSE	Rfc4	Replication factor C subunit 4 OS=Mus musculus GN=Rfc4 PE=1 SV=1	39.84	0	0	1	2	NF	29000	29000	0	1
sp|P97429|ANXA4_MOUSE	Anxa4	Annexin A4 OS=Mus musculus GN=Anxa4 PE=1 SV=4	35.89	0	0	1	1	NF	29000	29000	0	1
sp|P62141|PP1B_MOUSE	Ppp1cb	Serine/threonine-protein phosphatase PP1-beta catalytic subunit OS=Mus musculus GN=Ppp1cb PE=1 SV=3	37.16	0	0	1	1	NF	29000	29000	0	1
tr|B5UB69|B5UB69_MOUSE	Igkv8-19	EP3-6 light chain variable region (Fragment) OS=Mus musculus GN=Igkv8-19 PE=2 SV=1	12.49	0	0	1	1	NF	29000	29000	0	1
sp|Q8C3J5|DOCK2_MOUSE	Dock2	Dedicator of cytokinesis protein 2 OS=Mus musculus GN=Dock2 PE=1 SV=3	211.57	0	0	1	1	NF	29000	29000	0	1
sp|Q9CS42|PRPS2_MOUSE	Prps2	Ribose-phosphate pyrophosphokinase 2 OS=Mus musculus GN=Prps2 PE=1 SV=4	34.76	1	2	1	1	32000	28000	28000	1.14286	1
sp|Q9CRB2|NHP2_MOUSE	Nhp2	H/ACA ribonucleoprotein complex subunit 2 OS=Mus musculus GN=Nhp2 PE=1 SV=1	17.24	0	0	1	1	NF	28000	28000	0	1
sp|Q5SUA5|MYO1G_MOUSE	Myo1g	Unconventional myosin-Ig OS=Mus musculus GN=Myo1g PE=1 SV=1	117.15	0	0	1	1	NF	28000	28000	0	1
sp|Q99L48|NMD3_MOUSE	Nmd3	60S ribosomal export protein NMD3 OS=Mus musculus GN=Nmd3 PE=1 SV=1	57.57	0	0	1	1	NF	28000	28000	0	1
sp|P54775|PRS6B_MOUSE	Psmc4	26S protease regulatory subunit 6B OS=Mus musculus GN=Psmc4 PE=1 SV=2	47.38	0	0	2	2	NF	27000	27000	0	1
sp|O88487|DC1I2_MOUSE	Dync1i2	Cytoplasmic dynein 1 intermediate chain 2 OS=Mus musculus GN=Dync1i2 PE=1 SV=1	68.35	0	0	1	1	NF	27000	27000	0	1
sp|Q9JJA4|WDR12_MOUSE	Wdr12	Ribosome biogenesis protein WDR12 OS=Mus musculus GN=Wdr12 PE=1 SV=1	47.32	0	0	1	1	NF	27000	27000	0	1
sp|P26040|EZRI_MOUSE	Ezr	Ezrin OS=Mus musculus GN=Ezr PE=1 SV=3	69.36	0	0	1	1	NF	27000	27000	0	1
sp|P63213|GBG2_MOUSE	Gng2	Guanine nucleotide-binding protein G(I)/G(S)/G(O) subunit gamma-2 OS=Mus musculus GN=Gng2 PE=1 SV=2	7.85	0	0	1	1	NF	27000	27000	0	1
sp|O70145|NCF2_MOUSE	Ncf2	Neutrophil cytosol factor 2 OS=Mus musculus GN=Ncf2 PE=1 SV=1	59.45	0	0	1	1	NF	27000	27000	0	1
sp|Q9ERK4|XPO2_MOUSE	Cse1l	Exportin-2 OS=Mus musculus GN=Cse1l PE=1 SV=1	110.38	0	0	1	1	NF	26000	26000	0	1
sp|P61027|RAB10_MOUSE	Rab10	Ras-related protein Rab-10 OS=Mus musculus GN=Rab10 PE=1 SV=1	22.53	0	0	1	1	NF	26000	26000	0	1
sp|Q61655|DD19A_MOUSE	Ddx19a	ATP-dependent RNA helicase DDX19A OS=Mus musculus GN=Ddx19a PE=1 SV=2	53.9	0	0	1	1	NF	26000	26000	0	1
sp|Q9D0R4|DDX56_MOUSE	Ddx56	Probable ATP-dependent RNA helicase DDX56 OS=Mus musculus GN=Ddx56 PE=2 SV=1	61.17	0	0	1	1	NF	26000	26000	0	1
sp|Q8BFP9|PDK1_MOUSE	Pdk1	[Pyruvate dehydrogenase (acetyl-transferring)] kinase isozyme 1, mitochondrial OS=Mus musculus GN=Pdk1 PE=1 SV=2	48.96	0	0	1	1	NF	26000	26000	0	1
sp|Q8C4J7|TBL3_MOUSE	Tbl3	Transducin beta-like protein 3 OS=Mus musculus GN=Tbl3 PE=2 SV=1	88.21	0	0	1	1	NF	25000	25000	0	1
sp|P84089|ERH_MOUSE	Erh	Enhancer of rudimentary homolog OS=Mus musculus GN=Erh PE=1 SV=1	12.25	0	0	1	1	NF	25000	25000	0	1
sp|E9PVX6|KI67_MOUSE	Mki67	Proliferation marker protein Ki-67 OS=Mus musculus GN=Mki67 PE=1 SV=1	350.65	0	0	1	1	NF	25000	25000	0	1
sp|P61965|WDR5_MOUSE	Wdr5	WD repeat-containing protein 5 OS=Mus musculus GN=Wdr5 PE=1 SV=1	36.57	0	0	1	1	NF	24000	24000	0	1
sp|P25206|MCM3_MOUSE	Mcm3	DNA replication licensing factor MCM3 OS=Mus musculus GN=Mcm3 PE=1 SV=2	91.49	0	0	2	2	NF	23000	23000	0	1
sp|Q9JIX8|ACINU_MOUSE	Acin1	Apoptotic chromatin condensation inducer in the nucleus OS=Mus musculus GN=Acin1 PE=1 SV=3	150.63	0	0	1	1	NF	23000	23000	0	1
sp|O08810|U5S1_MOUSE	Eftud2	116 kDa U5 small nuclear ribonucleoprotein component OS=Mus musculus GN=Eftud2 PE=1 SV=1	109.29	0	0	1	1	NF	23000	23000	0	1
sp|Q8BK67|RCC2_MOUSE	Rcc2	Protein RCC2 OS=Mus musculus GN=Rcc2 PE=1 SV=1	55.95	0	0	1	2	NF	22000	22000	0	1
tr|Q3U2G2|Q3U2G2_MOUSE	Hspa4	Heat shock 70 kDa protein 4 OS=Mus musculus GN=Hspa4 PE=1 SV=1	94.15	0	0	1	1	NF	22000	22000	0	1
sp|Q9JM76|ARPC3_MOUSE	Arpc3	Actin-related protein 2/3 complex subunit 3 OS=Mus musculus GN=Arpc3 PE=1 SV=3	20.51	0	0	1	1	NF	21000	21000	0	1
sp|B2RXS4|PLXB2_MOUSE	Plxnb2	Plexin-B2 OS=Mus musculus GN=Plxnb2 PE=1 SV=1	206.1	0	0	1	1	NF	21000	21000	0	1
sp|P62317|SMD2_MOUSE	Snrpd2	Small nuclear ribonucleoprotein Sm D2 OS=Mus musculus GN=Snrpd2 PE=1 SV=1	13.52	0	0	1	1	NF	21000	21000	0	1
sp|Q8BGA5|KRR1_MOUSE	Krr1	KRR1 small subunit processome component homolog OS=Mus musculus GN=Krr1 PE=2 SV=1	43.51	0	0	1	1	NF	21000	21000	0	1
sp|Q8BG32|PSD11_MOUSE	Psmd11	26S proteasome non-ATPase regulatory subunit 11 OS=Mus musculus GN=Psmd11 PE=1 SV=3	47.41	0	0	1	1	NF	21000	21000	0	1
sp|Q921M7|FA49B_MOUSE	Fam49b	Protein FAM49B OS=Mus musculus GN=Fam49b PE=1 SV=1	36.75	0	0	1	1	NF	21000	21000	0	1
sp|Q91YR7|PRP6_MOUSE	Prpf6	Pre-mRNA-processing factor 6 OS=Mus musculus GN=Prpf6 PE=1 SV=1	106.65	0	0	1	1	NF	20000	20000	0	1
sp|Q9Z130|HNRDL_MOUSE	Hnrnpdl	Heterogeneous nuclear ribonucleoprotein D-like OS=Mus musculus GN=Hnrnpdl PE=1 SV=1	33.54	0	0	1	1	NF	20000	20000	0	1
sp|Q9DCL9|PUR6_MOUSE	Paics	Multifunctional protein ADE2 OS=Mus musculus GN=Paics PE=1 SV=4	46.98	0	0	1	1	NF	19000	19000	0	1
sp|P53569|CEBPZ_MOUSE	Cebpz	CCAAT/enhancer-binding protein zeta OS=Mus musculus GN=Cebpz PE=1 SV=2	120.19	0	0	1	1	NF	19000	19000	0	1
sp|Q7TPR4|ACTN1_MOUSE	Actn1	Alpha-actinin-1 OS=Mus musculus GN=Actn1 PE=1 SV=1	103	0	0	1	1	NF	19000	19000	0	1
sp|P59108|CPNE2_MOUSE	Cpne2	Copine-2 OS=Mus musculus GN=Cpne2 PE=1 SV=1	61	0	0	1	1	NF	17000	17000	0	1
tr|Q8C7C3|Q8C7C3_MOUSE	Tpm3	Putative uncharacterized protein OS=Mus musculus GN=Tpm3 PE=2 SV=1	28.88	0	0	1	1	NF	16000	16000	0	1
sp|Q3TXS7|PSMD1_MOUSE	Psmd1	26S proteasome non-ATPase regulatory subunit 1 OS=Mus musculus GN=Psmd1 PE=1 SV=1	105.66	0	0	1	1	NF	16000	16000	0	1
tr|Q0VBL3|Q0VBL3_MOUSE	Rbm15	RNA binding motif protein 15 OS=Mus musculus GN=Rbm15 PE=1 SV=1	105.66	0	0	1	1	NF	16000	16000	0	1
sp|P63154|CRNL1_MOUSE	Crnkl1	Crooked neck-like protein 1 OS=Mus musculus GN=Crnkl1 PE=1 SV=1	83.36	0	0	1	1	NF	16000	16000	0	1
sp|Q6Q477|AT2B4_MOUSE	Atp2b4	Plasma membrane calcium-transporting ATPase 4 OS=Mus musculus GN=Atp2b4 PE=1 SV=1	132.98	0	0	1	1	NF	15000	15000	0	1
sp|Q60952|CP250_MOUSE	Cep250	Centrosome-associated protein CEP250 OS=Mus musculus GN=Cep250 PE=1 SV=4	276.65	0	0	1	1	NF	15000	15000	0	1
sp|Q8BMK4|CKAP4_MOUSE	Ckap4	Cytoskeleton-associated protein 4 OS=Mus musculus GN=Ckap4 PE=1 SV=2	63.65	0	0	1	1	NF	15000	15000	0	1
sp|Q9ERF3|WDR61_MOUSE	Wdr61	WD repeat-containing protein 61 OS=Mus musculus GN=Wdr61 PE=1 SV=1	33.75	0	0	1	1	NF	14000	14000	0	1
sp|Q9Z2N8|ACL6A_MOUSE	Actl6a	Actin-like protein 6A OS=Mus musculus GN=Actl6a PE=1 SV=2	47.42	0	0	1	1	NF	13000	13000	0	1
sp|Q99MR6|SRRT_MOUSE	Srrt	Serrate RNA effector molecule homolog OS=Mus musculus GN=Srrt PE=1 SV=1	100.39	0	0	1	1	NF	13000	13000	0	1
sp|Q8C804|SPICE_MOUSE	Spice1	Spindle and centriole-associated protein 1 OS=Mus musculus GN=Spice1 PE=1 SV=2	95.59	0	0	1	1	NF	13000	13000	0	1
sp|Q91WD5|NDUS2_MOUSE	Ndufs2	NADH dehydrogenase [ubiquinone] iron-sulfur protein 2, mitochondrial OS=Mus musculus GN=Ndufs2 PE=1 SV=1	52.59	0	0	1	1	NF	13000	13000	0	1
sp|Q91VK1|BZW2_MOUSE	Bzw2	Basic leucine zipper and W2 domain-containing protein 2 OS=Mus musculus GN=Bzw2 PE=1 SV=1	48.03	0	0	1	1	NF	13000	13000	0	1
sp|P61205|ARF3_MOUSE	Arf3	ADP-ribosylation factor 3 OS=Mus musculus GN=Arf3 PE=2 SV=2	20.59	0	0	1	1	NF	12000	12000	0	1
sp|P49813|TMOD1_MOUSE	Tmod1	Tropomodulin-1 OS=Mus musculus GN=Tmod1 PE=1 SV=2	40.44	0	0	1	1	NF	12000	12000	0	1
sp|Q99JX7|NXF1_MOUSE	Nxf1	Nuclear RNA export factor 1 OS=Mus musculus GN=Nxf1 PE=1 SV=3	70.26	0	0	1	1	NF	11000	11000	0	1
sp|Q9D0K2|SCOT1_MOUSE	Oxct1	Succinyl-CoA:3-ketoacid coenzyme A transferase 1, mitochondrial OS=Mus musculus GN=Oxct1 PE=1 SV=1	55.95	0	0	1	1	NF	10000	10000	0	1
sp|Q9WVA4|TAGL2_MOUSE	Tagln2	Transgelin-2 OS=Mus musculus GN=Tagln2 PE=1 SV=4	22.38	0	0	1	1	NF	9400	9400	0	1
sp|B9EJ86|OSBL8_MOUSE	Osbpl8	Oxysterol-binding protein-related protein 8 OS=Mus musculus GN=Osbpl8 PE=1 SV=1	101.21	0	0	1	1	NF	9400	9400	0	1
sp|P60766|CDC42_MOUSE	Cdc42	Cell division control protein 42 homolog OS=Mus musculus GN=Cdc42 PE=1 SV=2	21.25	0	0	1	1	NF	7600	7600	0	1
sp|O88441|MTX2_MOUSE	Mtx2	Metaxin-2 OS=Mus musculus GN=Mtx2 PE=1 SV=1	29.74	0	0	1	1	NF	5200	5200	0	1
sp|Q9JI13|SAS10_MOUSE	Utp3	Something about silencing protein 10 OS=Mus musculus GN=Utp3 PE=1 SV=1	53.37	0	0	1	1	NF	5200	5200	0	1
sp|P38060|HMGCL_MOUSE	Hmgcl	Hydroxymethylglutaryl-CoA lyase, mitochondrial OS=Mus musculus GN=Hmgcl PE=1 SV=2	34.22	2	3	1	1	17000	5000	5000	3.4	1
sp|Q9QZD8|DIC_MOUSE	Slc25a10	Mitochondrial dicarboxylate carrier OS=Mus musculus GN=Slc25a10 PE=1 SV=2	31.69	1	1	1	1	17000	3800	3800	4.47368	1
sp|P27870|VAV_MOUSE	Vav1	Proto-oncogene vav OS=Mus musculus GN=Vav1 PE=1 SV=1	98.07	0	0	1	1	NF	2800	2800	0	1
sp|P03975|IGEB_MOUSE	Iap	IgE-binding protein OS=Mus musculus GN=Iap PE=2 SV=1	62.71	0	0	1	1	NF	2500	2500	0	1
sp|Q9CR62|M2OM_MOUSE	Slc25a11	Mitochondrial 2-oxoglutarate/malate carrier protein OS=Mus musculus GN=Slc25a11 PE=1 SV=3	34.13	5	6	0	0	120000	NF	120000	1	0
sp|Q99K48|NONO_MOUSE	Nono	Non-POU domain-containing octamer-binding protein OS=Mus musculus GN=Nono PE=1 SV=3	54.51	4	9	0	0	290000	NF	290000	1	0
sp|Q99P91|GPNMB_MOUSE	Gpnmb	Transmembrane glycoprotein NMB OS=Mus musculus GN=Gpnmb PE=1 SV=2	63.64	3	4	0	0	300000	NF	300000	1	0
sp|P80313|TCPH_MOUSE	Cct7	T-complex protein 1 subunit eta OS=Mus musculus GN=Cct7 PE=1 SV=1	59.61	3	4	0	0	98000	NF	98000	1	0
sp|Q91V61|SFXN3_MOUSE	Sfxn3	Sideroflexin-3 OS=Mus musculus GN=Sfxn3 PE=1 SV=1	35.38	3	3	0	0	59000	NF	59000	1	0
sp|Q99KQ4|NAMPT_MOUSE	Nampt	Nicotinamide phosphoribosyltransferase OS=Mus musculus GN=Nampt PE=1 SV=1	55.41	3	3	0	0	34000	NF	34000	1	0
tr|Q91VA7|Q91VA7_MOUSE	Idh3b	Isocitrate dehydrogenase [NAD] subunit, mitochondrial OS=Mus musculus GN=Idh3b PE=1 SV=1	42.17	3	3	0	0	150000	NF	150000	1	0
sp|Q9Z0X1|AIFM1_MOUSE	Aifm1	Apoptosis-inducing factor 1, mitochondrial OS=Mus musculus GN=Aifm1 PE=1 SV=1	66.72	3	3	0	0	90000	NF	90000	1	0
sp|O70456|1433S_MOUSE	Sfn	14-3-3 protein sigma OS=Mus musculus GN=Sfn PE=1 SV=2	27.69	2	5	0	0	160000	NF	160000	1	0
sp|P18242|CATD_MOUSE	Ctsd	Cathepsin D OS=Mus musculus GN=Ctsd PE=1 SV=1	44.92	2	3	0	0	61000	NF	61000	1	0
sp|Q78JE5|FBX22_MOUSE	Fbxo22	F-box only protein 22 OS=Mus musculus GN=Fbxo22 PE=1 SV=2	44.17	2	2	0	0	50000	NF	50000	1	0
sp|O70152|DPM1_MOUSE	Dpm1	Dolichol-phosphate mannosyltransferase subunit 1 OS=Mus musculus GN=Dpm1 PE=1 SV=1	29.16	2	2	0	0	44000	NF	44000	1	0
sp|Q9Z2I8|SUCB2_MOUSE	Suclg2	Succinate--CoA ligase [GDP-forming] subunit beta, mitochondrial OS=Mus musculus GN=Suclg2 PE=1 SV=3	46.81	2	2	0	0	39000	NF	39000	1	0
IgG3_bovine		heavy chain constant region, partial [Bos taurus]	38.71	2	2	0	0	25000	NF	25000	1	0
sp|P08003|PDIA4_MOUSE	Pdia4	Protein disulfide-isomerase A4 OS=Mus musculus GN=Pdia4 PE=1 SV=3	71.94	2	2	0	0	110000	NF	110000	1	0
sp|Q6ZQ38|CAND1_MOUSE	Cand1	Cullin-associated NEDD8-dissociated protein 1 OS=Mus musculus GN=Cand1 PE=1 SV=2	136.24	2	2	0	0	21000	NF	21000	1	0
sp|Q8K297|GT251_MOUSE	Colgalt1	Procollagen galactosyltransferase 1 OS=Mus musculus GN=Colgalt1 PE=1 SV=2	71.02	2	2	0	0	18000	NF	18000	1	0
sp|Q8JZU2|TXTP_MOUSE	Slc25a1	Tricarboxylate transport protein, mitochondrial OS=Mus musculus GN=Slc25a1 PE=1 SV=1	33.91	2	2	0	0	38000	NF	38000	1	0
tr|A0A140T8N7|A0A140T8N7_MOUSE	Igkv6-25	Immunoglobulin kappa chain variable 6-25 (Fragment) OS=Mus musculus GN=Igkv6-25 PE=4 SV=2	12.73	1	4	0	0	1000000	NF	1000000	1	0
sp|P01645|KV5AC_MOUSE		Ig kappa chain V-V region HP 93G7 OS=Mus musculus PE=1 SV=1	11.95	1	3	0	0	850000	NF	850000	1	0
tr|A0A0R4J054|A0A0R4J054_MOUSE	4921501E09Rik	RIKEN cDNA 4921501E09 OS=Mus musculus GN=4921501E09Rik PE=4 SV=1	102.08	1	2	0	0	1300000	NF	1300000	1	0
sp|Q9CX86|ROA0_MOUSE	Hnrnpa0	Heterogeneous nuclear ribonucleoprotein A0 OS=Mus musculus GN=Hnrnpa0 PE=1 SV=1	30.51	1	2	0	0	18000	NF	18000	1	0
sp|P50431|GLYC_MOUSE	Shmt1	Serine hydroxymethyltransferase, cytosolic OS=Mus musculus GN=Shmt1 PE=1 SV=3	52.57	1	2	0	0	22000	NF	22000	1	0
sp|Q9CYR0|SSBP_MOUSE	Ssbp1	Single-stranded DNA-binding protein, mitochondrial OS=Mus musculus GN=Ssbp1 PE=1 SV=1	17.31	1	2	0	0	20000	NF	20000	1	0
sp|Q3UX10|TBAL3_MOUSE	Tubal3	Tubulin alpha chain-like 3 OS=Mus musculus GN=Tubal3 PE=2 SV=2	49.96	1	2	0	0	61000	NF	61000	1	0
sp|P97315|CSRP1_MOUSE	Csrp1	Cysteine and glycine-rich protein 1 OS=Mus musculus GN=Csrp1 PE=1 SV=3	20.57	1	2	0	0	38000	NF	38000	1	0
tr|A2NUE7|A2NUE7_MOUSE		V(Kappa) gene product (Fragment) OS=Mus musculus PE=2 SV=1	16.7	1	2	0	0	42000	NF	42000	1	0
sp|P35278|RAB5C_MOUSE	Rab5c	Ras-related protein Rab-5C OS=Mus musculus GN=Rab5c PE=1 SV=2	23.4	1	2	0	0	40000	NF	40000	1	0
tr|Q3UWX0|Q3UWX0_MOUSE	Patj	Putative uncharacterized protein OS=Mus musculus GN=Patj PE=2 SV=1	20.54	1	2	0	0	160000	NF	160000	1	0
sp|P48758|CBR1_MOUSE	Cbr1	Carbonyl reductase [NADPH] 1 OS=Mus musculus GN=Cbr1 PE=1 SV=3	30.62	1	1	0	0	3300	NF	3300	1	0
sp|Q9QZE5|COPG1_MOUSE	Copg1	Coatomer subunit gamma-1 OS=Mus musculus GN=Copg1 PE=1 SV=1	97.45	1	1	0	0	13000	NF	13000	1	0
sp|Q8CG16|C1RA_MOUSE	C1ra	Complement C1r-A subcomponent OS=Mus musculus GN=C1ra PE=1 SV=1	80.02	1	1	0	0	12000	NF	12000	1	0
sp|Q9Z2I9|SUCB1_MOUSE	Sucla2	Succinate--CoA ligase [ADP-forming] subunit beta, mitochondrial OS=Mus musculus GN=Sucla2 PE=1 SV=2	50.08	1	1	0	0	3600	NF	3600	1	0
sp|P16045|LEG1_MOUSE	Lgals1	Galectin-1 OS=Mus musculus GN=Lgals1 PE=1 SV=3	14.86	1	1	0	0	6500	NF	6500	1	0
sp|Q9D1G1|RAB1B_MOUSE	Rab1b	Ras-related protein Rab-1B OS=Mus musculus GN=Rab1b PE=1 SV=1	22.17	1	1	0	0	10000	NF	10000	1	0
sp|P47857|PFKAM_MOUSE	Pfkm	ATP-dependent 6-phosphofructokinase, muscle type OS=Mus musculus GN=Pfkm PE=1 SV=3	85.21	1	1	0	0	4700	NF	4700	1	0
sp|Q9CPU4|MGST3_MOUSE	Mgst3	Microsomal glutathione S-transferase 3 OS=Mus musculus GN=Mgst3 PE=1 SV=1	16.95	1	1	0	0	12000	NF	12000	1	0
sp|Q9QYA2|TOM40_MOUSE	Tomm40	Mitochondrial import receptor subunit TOM40 homolog OS=Mus musculus GN=Tomm40 PE=1 SV=3	37.87	1	1	0	0	6300	NF	6300	1	0
sp|Q791V5|MTCH2_MOUSE	Mtch2	Mitochondrial carrier homolog 2 OS=Mus musculus GN=Mtch2 PE=1 SV=1	33.48	1	1	0	0	9600	NF	9600	1	0
sp|P01878|IGHA_MOUSE		Ig alpha chain C region OS=Mus musculus PE=1 SV=1	36.85	1	1	0	0	28000	NF	28000	1	0
sp|P17897|LYZ1_MOUSE	Lyz1	Lysozyme C-1 OS=Mus musculus GN=Lyz1 PE=1 SV=1	16.78	1	1	0	0	11000	NF	11000	1	0
tr|A0A075B5N4|A0A075B5N4_MOUSE	Igkv8-27	Immunoglobulin kappa chain variable 8-27 OS=Mus musculus GN=Igkv8-27 PE=4 SV=1	10.97	1	1	0	0	13000	NF	13000	1	0
tr|A0A0G2JDR3|A0A0G2JDR3_MOUSE	Igkv9-124	Immunoglobulin kappa chain variable 9-124 (Fragment) OS=Mus musculus GN=Igkv9-124 PE=1 SV=4	12.99	1	1	0	0	33000	NF	33000	1	0
sp|Q9EQ06|DHB11_MOUSE	Hsd17b11	Estradiol 17-beta-dehydrogenase 11 OS=Mus musculus GN=Hsd17b11 PE=1 SV=1	32.86	1	1	0	0	8100	NF	8100	1	0
sp|Q8CGK3|LONM_MOUSE	Lonp1	Lon protease homolog, mitochondrial OS=Mus musculus GN=Lonp1 PE=1 SV=2	105.78	1	1	0	0	6500	NF	6500	1	0
sp|Q9EQP2|EHD4_MOUSE	Ehd4	EH domain-containing protein 4 OS=Mus musculus GN=Ehd4 PE=1 SV=1	61.44	1	1	0	0	14000	NF	14000	1	0
sp|Q7TSI3|PP6R1_MOUSE	Ppp6r1	Serine/threonine-protein phosphatase 6 regulatory subunit 1 OS=Mus musculus GN=Ppp6r1 PE=1 SV=1	94.47	1	1	0	0	6300	NF	6300	1	0
sp|P20491|FCERG_MOUSE	Fcer1g	High affinity immunoglobulin epsilon receptor subunit gamma OS=Mus musculus GN=Fcer1g PE=1 SV=1	9.65	1	1	0	0	15000	NF	15000	1	0
sp|P84096|RHOG_MOUSE	Rhog	Rho-related GTP-binding protein RhoG OS=Mus musculus GN=Rhog PE=1 SV=1	21.29	1	1	0	0	5900	NF	5900	1	0
sp|Q68FL6|SYMC_MOUSE	Mars	Methionine--tRNA ligase, cytoplasmic OS=Mus musculus GN=Mars PE=1 SV=1	101.37	1	1	0	0	8200	NF	8200	1	0
sp|Q9WTX6|CUL1_MOUSE	Cul1	Cullin-1 OS=Mus musculus GN=Cul1 PE=1 SV=1	89.63	1	1	0	0	11000	NF	11000	1	0
sp|Q9DCF9|SSRG_MOUSE	Ssr3	Translocon-associated protein subunit gamma OS=Mus musculus GN=Ssr3 PE=1 SV=1	21.05	1	1	0	0	20000	NF	20000	1	0
sp|Q99J47|DRS7B_MOUSE	Dhrs7b	Dehydrogenase/reductase SDR family member 7B OS=Mus musculus GN=Dhrs7b PE=1 SV=1	34.96	1	1	0	0	8900	NF	8900	1	0
sp|Q91V41|RAB14_MOUSE	Rab14	Ras-related protein Rab-14 OS=Mus musculus GN=Rab14 PE=1 SV=3	23.88	1	1	0	0	13000	NF	13000	1	0
sp|P39054|DYN2_MOUSE	Dnm2	Dynamin-2 OS=Mus musculus GN=Dnm2 PE=1 SV=2	98.08	1	1	0	0	7800	NF	7800	1	0
sp|Q8K1X4|NCKPL_MOUSE	Nckap1l	Nck-associated protein 1-like OS=Mus musculus GN=Nckap1l PE=1 SV=1	128.82	1	1	0	0	7300	NF	7300	1	0
sp|P01642|KV5A9_MOUSE	Gm10881	Ig kappa chain V-V region L7 (Fragment) OS=Mus musculus GN=Gm10881 PE=1 SV=1	12.61	1	1	0	0	150000	NF	150000	1	0
sp|P45952|ACADM_MOUSE	Acadm	Medium-chain specific acyl-CoA dehydrogenase, mitochondrial OS=Mus musculus GN=Acadm PE=1 SV=1	46.45	1	1	0	0	22000	NF	22000	1	0
sp|Q9CQT1|MTNA_MOUSE	Mri1	Methylthioribose-1-phosphate isomerase OS=Mus musculus GN=Mri1 PE=1 SV=1	39.39	1	1	0	0	19000	NF	19000	1	0
sp|Q99PU8|DHX30_MOUSE	Dhx30	Putative ATP-dependent RNA helicase DHX30 OS=Mus musculus GN=Dhx30 PE=1 SV=1	136.58	1	1	0	0	39000	NF	39000	1	0
tr|A0N262|A0N262_MOUSE	Vk	Vk protein (Fragment) OS=Mus musculus GN=Vk PE=1 SV=1	12.63	1	1	0	0	18000	NF	18000	1	0
sp|A2AJI0|MA7D1_MOUSE	Map7d1	MAP7 domain-containing protein 1 OS=Mus musculus GN=Map7d1 PE=1 SV=1	93.22	1	1	0	0	11000	NF	11000	1	0
sp|Q7TQI3|OTUB1_MOUSE	Otub1	Ubiquitin thioesterase OTUB1 OS=Mus musculus GN=Otub1 PE=1 SV=2	31.25	1	1	0	0	8800	NF	8800	1	0
tr|A0A140T8P1|A0A140T8P1_MOUSE	Igkv6-14	Immunoglobulin kappa variable 6-14 (Fragment) OS=Mus musculus GN=Igkv6-14 PE=4 SV=2	12.84	1	1	0	0	12000	NF	12000	1	0
tr|A0A075B5K0|A0A075B5K0_MOUSE	Igkv14-126	Uncharacterized protein (Fragment) OS=Mus musculus GN=Igkv14-126 PE=4 SV=7	13.05	1	1	0	0	9600	NF	9600	1	0
sp|Q8BGQ7|SYAC_MOUSE	Aars	Alanine--tRNA ligase, cytoplasmic OS=Mus musculus GN=Aars PE=1 SV=1	106.84	1	1	0	0	7700	NF	7700	1	0
sp|O09043|NAPSA_MOUSE	Napsa	Napsin-A OS=Mus musculus GN=Napsa PE=1 SV=1	45.52	1	1	0	0	62000	NF	62000	1	0
sp|Q9QVP9|FAK2_MOUSE	Ptk2b	Protein-tyrosine kinase 2-beta OS=Mus musculus GN=Ptk2b PE=1 SV=2	115.72	1	1	0	0	10000	NF	10000	1	0
sp|Q91YH5|ATLA3_MOUSE	Atl3	Atlastin-3 OS=Mus musculus GN=Atl3 PE=1 SV=1	60.54	1	1	0	0	1300	NF	1300	1	0
sp|P01592|IGJ_MOUSE	Jchain	Immunoglobulin J chain OS=Mus musculus GN=Jchain PE=1 SV=4	18	1	1	0	0	23000	NF	23000	1	0
sp|P57759|ERP29_MOUSE	Erp29	Endoplasmic reticulum resident protein 29 OS=Mus musculus GN=Erp29 PE=1 SV=2	28.81	1	1	0	0	4500	NF	4500	1	0
