# Supplementary material for: CAPRIN1 Is Required for Control of Viral Replication Complexes by Interferon Gamma
Source: mBio. 2023 Apr 13;14(3):e00172-23. doi: 10.1128/mbio.00172-23 (PMC10294620; doi:10.1128/mbio.00172-23)
Supplement: TABLE S2 [file mbio.00172-23-s0001.xlsx]

## Sheet: Sheet1
CRISPR gRNAs
hGBP1_gRNA1_F	CACCGTTTAGTGTGAGACTGCACCG
hGBP1_gRNA1_R	AAACCGGTGCAGTCTCACACTAAAC
hGBP1_gRNA2_F	CACCGTCCTATGCTATTGTACACGA
hGBP1_gRNA2_R	AAACTCGTGTACAATAGCATAGGAC
mATG16L1-gRNA1-RV2	AAACGGTCAGAGATGGTCTGTAAAC
mATG16L1-gRNA2-RV2	AAACTCTGGTGACCAGTTCCTGGTC
mWIPI2-gRNA1-F	CACCGAGAGTGGGGACGGGATGAGG
mWIPI2-gRNA1-R	AAACCCTCATCCCGTCCCCACTCTC
mWIPI2-gRNA2-F	CACCGGCATAGGAGAGCAAGTGGAG
mWIPI2-gRNA2-R	AAACCTCCACTTGCTCTCCTATGCC
mRab11A-gRNA1-F	CACCGACCCCTGCAGCGACGCCCCC
mRab11A-gRNA1-R	AAACGGGGGCGTCGCTGCAGGGGTC
mRab11A-gRNA2-F	CACCGCACTTGAAGTTTAGACCTAT
mRab11A-gRNA2-R	AAACATAGGTCTAAACTTCAAGTGC
Primers for hGBP cloning
hGBP1F	GAAATGCAAAGAAAGAATGAGCA
hGBP1R	TAGTTGCTCCTGTTCCTGAAG
hGBP2F	TTTCCAGCATTTGTGTGGACT
hGBP2R	GGGAAGAACTTTCGGATGCAC
hGBP3F	AGCCTAGTGCTGACCTATATCA
hGBP3R	GCTGGGCCGCTAATTTCTTTTG
hGBP4F	AGGCTGCTAAAACACAAGCTG
hGBP4R	CCCCAGGTAGAGTGACAATCAT
hGBP5F	GGAAGCTTTGGAGATCCTGTCT
hGBP5R	GCTGCTCAGTAAGAGTGCCAG
hGBP6F	AACCATCTGGCAGGACAGAAT
hGBP6R	AGGGTCACCCTTTTCCACATC
hGBP7F	GCTGCACTACGTGACTGAG
hGBP7R	TCCCTGGGCTTGTTAGAATTTTG
Primers for hGBP1 mutants
pENTR-hGBP1-R48A-F	GCAATTGTGGGCCTCTACGCCACAGGCAAATCCTACCTGATG
pENTR-hGBP1-R48A-R	CATCAGGTAGGATTTGCCTGTGGCGTAGAGGCCCACAATTGC
pENTR-hGBP1-D184N-F	CTTTGTGTGGACACTGAGAAATTTCTCCCTGGACTTGG
pENTR-hGBP1-D184N-R	CCAAGTCCAGGGAGAAATTTCTCAGTGTCCACACAAAG
pENTR-hGBP1-C589A-F	GAAAATGAGACGACGAAAGGCAGCTACCATAAGCTAAAGATCC
pENTR-hGBP1-C589A-R	GGATCTTTAGCTTATGGTAGCTGCCTTTCGTCGTCTCATTTTC
pENTR-WIPI1 BglII-F	GCGGCCGCCCAGATCATGGAGGCCGAAGCCGCAGATG	to clone mWIPI1 in pENTR-SH
pENTR-WIPI1 Kpn1-R	GATCCCGGGCCCGCGTCAGGACTGCTTCGTTTTGC
NS4-Flag-pCW3P3-F	ATGACAAGTGGTACCACTCTGAGGG	to insert Flag at C terminus of NS4 in pCW3P3-To generate flag tagged MNV virus to detect NS4 PMID: 22915807
NS4-Flag-pCW3P3-R	CGTCATCCTTGTAGTCCCCATCATCGTCATCCTC
pCDNA3 HNV NS4 EGFP-HindIII-F	AGGGAGACCCAAGCTATGGGGCCTACGTATGACTTTGATACTG	to clone HNV NS4 in pCDNA3 EGFP-C plasmid
pCDNA3 HNV NS4 EGFP-BamH1-R	CGTTACTAGTGGATCTTCTGGGACGGCATCACTTGG
pENTR-A16-1-249-FII-F	CTGCAGAGGCAGGCGGCCGAGGAGGCCGCTCTGCAGTATACCAAG	triple mutant in helix 2 region of A16 with Q5 NEB mutagenesis kit
pENTR-mAtg16l1-N249-F-II-R	TCGGTCCCGGCGCCTCAGTTC	triple mutant in helix 2 region of A16 with Q5 NEB mutagenesis kit
pENTR-IF-mAtg16L1-F	GCGGCCGCCCAGATCATGTCGTCGGGC	to clone mAtg16l1 truncated mutants with in-fusion kit
pENTR-IF-mAtg16L1-N249-R	TAGATCCGGTGGATCCTAGTCTGAGGTCTCATCCACAAT	to clone mAtg16l1 delta-WD40 mutants with in-fusion kit
pENTR-IF-mAtg16L1-N230-R	TAGATCCGGTGGATCCTATTCCTTTGCTGCTTCTGCAAGC	to clone mAtg16l1 delta-FIP200 mutants with in-fusion kit
pENTR-IF-mAtg16L1-N207-R	TAGATCCGGTGGATCCTATGCATTGAGGCGATTGGC	to clone mAtg16l1 delta-WIPI2 mutants with in-fusion kit
pENTR-mAtg16L1-N79-F	CGCGGGCCCGGGATCCGGAGGAGGACCTCTACCTGTTGAACAGGATGATGAC	to clone mAtg16l1 coiled-coil domain mutants with in-fusion kit
pENTR-mAtg16L1-N79-R	TAGATCCGGTGGATCCTAGTCTGAGGT	to clone mAtg16l1 coiled-coil domain mutants with in-fusion kit
